# Supplementary material for: Gene Expression Networks Underlying Ovarian Development in Wild Largemouth Bass (Micropterus salmoides)
Source: PLoS One. 2013 Mar 20;8(3):e59093. doi: 10.1371/journal.pone.0059093 (PMC3604104; doi:10.1371/journal.pone.0059093)
Supplement: File S3 — (XLSX) [file pone.0059093.s003.xlsx]

## Sheet: Appendix 1 
lists all genes differentially expressed from major stage to stage.
Columns are LMB probe ID, NR accession (NCBI), NR definition (top e-value), gene title, fold change, and p-value
All probes showed an e-value of 10-4 or lower for homoly to known genes
All probes were significant after FDR = 5% and showed > 50% change in mRNA levels
PG = primary growth (PN and CA)
SG = secondary growth (eVtg and lVtg)
OM = oocyte maturation (eOM and lOM)
OV = ovulation
AT = atresia

## Sheet: PG to SG
ProbeName	NR_Accession	NR_E_Value	Gene title	Fold change PN to SG	p-value
UF_Msa_AF_107519	CAG07706	0.000815	unnamed protein product [Tetraodon nigroviridis]	-5.8945	4.63669e-06
UF_Msa_AF_106759	XP_001333803	0.000615	PREDICTED: glutamate receptor, ionotropic, AMPA 2.2 isoform 1 [Danio rerio] >gi|125836331|ref|XP_001334343.1| PREDICTED: similar to AMPA receptor subunit 2b isoform 1 [Danio rerio]	-5.61007	0.000796634
UF_Msa_AF_103550	CAM60084	8.32e-09	zgc:100871 [Danio rerio]	-4.78467	3.04322e-06
UF_Msa_AF_105349	CAF95686	0.00036	unnamed protein product [Tetraodon nigroviridis]	-4.73108	5.87204e-05
UF_Msa_AF_100691	CAG11962	2.05e-07	unnamed protein product [Tetraodon nigroviridis]	-4.11488	0.00990848
UF_Msa_AD_200117	ABJ98546	0	fibrinogen beta chain precursor [Pseudosciaena crocea]	-3.75164	9.45834e-06
UF_Msa_CF_120226	XP_416737	0.00081	PREDICTED: similar to Transmembrane protease, serine 2 [Gallus gallus]	-3.7313	0.000528181
UF_Msa_CF_118312	NP_001076362	0.000215	hypothetical protein LOC793910 [Danio rerio] >gi|55251370|emb|CAH68999.1| novel protein similar to vertebrate methionine sulfoxide reductase A (MSRA) [Danio rerio] >gi|56207585|emb|CAI20959.1| novel protein similar to vertebrate methionine sulfoxide reduct	-3.53627	0.000154625
UF_Msa_AF_102564	CAG12136	1.5e-05	unnamed protein product [Tetraodon nigroviridis]	-3.44566	4.17886e-05
UF_Msa_AF_100397	CAG10664	1.2e-07	unnamed protein product [Tetraodon nigroviridis]	-3.39858	2.94798e-06
UF_Msa_AF_102112	AAG60684	3.02e-14	gag-protease [Takifugu rubripes]	-3.35239	0.00507027
UF_Msa_AF_109116	NP_998518	3.34e-10	sterol-C4-methyl oxidase-like [Danio rerio] >gi|82188768|sp|Q7ZW77|ERG25_BRARE C-4 methylsterol oxidase (Methylsterol monooxygenase) >gi|29477148|gb|AAH50163.1| Sterol-C4-methyl oxidase-like [Danio rerio]	-3.31002	0.000130126
UF_Msa_CF_126449	XP_001625937	0.000273	predicted protein [Nematostella vectensis] >gi|156212794|gb|EDO33837.1| predicted protein [Nematostella vectensis]	-3.09234	0.00021329
UF_Msa_AD_200321	BAB33421	1.8e-39	putative senescence-associated protein [Pisum sativum]	-2.99908	0.00604256
UF_Msa_AF_106265	CAG14769	7.83e-40	unnamed protein product [Tetraodon nigroviridis]	-2.92482	0.00168404
UF_Msa_AF_101149	CAG07596	4.88e-08	unnamed protein product [Tetraodon nigroviridis]	-2.91499	0.00606188
UF_Msa_AD_200332	P36992	0	AMBP protein precursor [Contains: Alpha-1-microglobulin; Inter-alpha-trypsin inhibitor light chain (ITI-LC) (Bikunin) (HI-30)] >gi|64234|emb|CAA45294.1| alpha-1 microglobulin/HI-30 precursor [Pleuronectes platessa] >gi|1091607|prf||2021284A alpha-1-microgl	-2.89198	0.000620666
UF_Msa_AF_108048	CAF97091	6.4e-30	unnamed protein product [Tetraodon nigroviridis]	-2.87002	8.59924e-06
UF_Msa_AF_104307	CAG08079	4.1e-13	unnamed protein product [Tetraodon nigroviridis]	-2.82537	4.73291e-06
UF_Msa_AD_200118	CAP09340	3.86e-39	novel protein (zgc:153534) [Danio rerio]	-2.80325	0.00124607
UF_Msa_AF_109650	CAF94068	0	unnamed protein product [Tetraodon nigroviridis]	-2.79276	0.00213194
UF_Msa_AD_200198	AAT10120	0	titin-like protein [Micropterus cataractae] >gi|47079360|gb|AAT10124.1| titin-like protein [Micropterus floridanus] >gi|47079362|gb|AAT10125.1| titin-like protein [Micropterus notius] >gi|47079364|gb|AAT10126.1| titin-like protein [Micropterus notius] >gi|	-2.77149	5.9572e-06
UF_Msa_AF_105351	CAG06955	3.27e-10	unnamed protein product [Tetraodon nigroviridis]	-2.73965	0.00160737
UF_Msa_AD_200192	AAB64194	0	tyrosine hydroxylase 1 [Lates calcarifer]	-2.71695	4.73835e-08
UF_Msa_AF_104898	BAF81983	3.13e-08	transferrin [Oryzias latipes]	-2.70375	9.31477e-09
UF_Msa_AF_108473	XP_692090	8.73e-06	PREDICTED: hypothetical protein [Danio rerio]	-2.69159	0.00508958
UF_Msa_AF_103311	CAF98388	8.42e-09	unnamed protein product [Tetraodon nigroviridis]	-2.69148	6.35509e-07
UF_Msa_AF_104724	NP_001016041	8.27e-09	hypothetical protein LOC548795 [Xenopus tropicalis]	-2.6893	0.00496965
UF_Msa_AD_200249	ABJ98546	0	fibrinogen beta chain precursor [Pseudosciaena crocea]	-2.66678	0.000329043
UF_Msa_AF_110092	CAG12325	3.24e-08	unnamed protein product [Tetraodon nigroviridis]	-2.64864	0.000103711
UF_Msa_AF_105788	XP_682946	6.72e-05	PREDICTED: similar to Villin 1 [Danio rerio]	-2.58833	0.00518024
UF_Msa_AF_100635	CAG00663	4.55e-07	unnamed protein product [Tetraodon nigroviridis]	-2.57004	0.000246345
UF_Msa_AF_109001	NP_001082974	1.17e-07	hypothetical protein LOC100037351 [Danio rerio] >gi|141795730|gb|AAI39684.1| Zgc:162989 protein [Danio rerio] >gi|158254212|gb|AAI53964.1| Zgc:162989 protein [Danio rerio]	-2.51936	0.00239665
UF_Msa_AF_108064	XP_696495	1.76e-06	PREDICTED: hypothetical protein [Danio rerio]	-2.51335	0.00185211
UF_Msa_AD_200209	AAT09138	7.56e-33	hepcidin-like precursor [Lateolabrax japonicus] >gi|57868097|gb|AAW57404.1| hepcidin precursor [Lateolabrax japonicus] >gi|61657699|emb|CAI65387.1| hepcidin-like precursor [Scophthalmus maximus]	-2.50561	3.41206e-05
UF_Msa_AF_103272	ABC72119	2e-26	p40phox [Siniperca chuatsi]	-2.48076	0.00104335
UF_Msa_AF_104466	NP_001002215	7.84e-12	hypothetical protein LOC431762 [Danio rerio] >gi|49256687|gb|AAH74022.1| Zgc:92357 [Danio rerio]	-2.4626	0.00895792
UF_Msa_AF_108715	CAF97426	2.99e-14	unnamed protein product [Tetraodon nigroviridis]	-2.45895	5.39213e-07
UF_Msa_AF_104922	AAN15747	1.52e-17	reverse transcriptase-like protein [Paralichthys olivaceus]	-2.45406	0.0107958
UF_Msa_AF_103878	NP_956125	4.16e-08	DIRAS family, GTP-binding RAS-like 1 [Danio rerio] >gi|28278625|gb|AAH44147.1| DIRAS family, GTP-binding RAS-like 1 [Danio rerio]	-2.4293	0.000605784
UF_Msa_AD_200253	P38621	0	Zinc finger protein ZFMSA12A >gi|313109|emb|CAA80438.1| DNA-Binding Protein [Micropterus salmoides]	-2.41571	1.57383e-05
UF_Msa_AF_106237	CAM15462	9.8e-05	novel protein [Danio rerio] >gi|148725409|emb|CAM16707.2| novel protein [Danio rerio]	-2.41543	4.5099e-08
UF_Msa_AF_106809	CAG00770	1.26e-44	unnamed protein product [Tetraodon nigroviridis]	-2.40081	4.07608e-08
UF_Msa_AF_105698	Q9PVW7	7.9e-17	Complement component C8 beta chain precursor (Complement component 8 subunit beta) >gi|6429116|dbj|BAA86877.1| complement component C8 beta [Paralichthys olivaceus]	-2.39129	0.000336284
UF_Msa_AF_110238	ABB59712	3.76e-09	Unc5Db [Danio rerio]	-2.38525	0.000697622
UF_Msa_AF_109215	CAG07009	6.4e-07	unnamed protein product [Tetraodon nigroviridis]	-2.37162	0.000837092
UF_Msa_AD_200169	AAZ76912	0	bHLH muscle transcription factor myf5 [Lateolabrax japonicus] >gi|89276740|gb|ABD66590.1| bHLH muscle transcription factor myf5 [Lateolabrax japonicus]	-2.36095	0.000264054
UF_Msa_AF_101378	CAF99570	3.35e-07	unnamed protein product [Tetraodon nigroviridis]	-2.35817	5.78983e-07
UF_Msa_AF_109950	AAL40908	3.98e-11	cocaine and amphetamine regulated transcript protein type II precursor [Carassius auratus] >gi|17644108|gb|AAK57739.1| cocaine and amphetamine regulated transcript type II protein [Carassius auratus]	-2.35705	0.00212778
UF_Msa_AF_110265	CAG10800	0	unnamed protein product [Tetraodon nigroviridis]	-2.35316	3.9206e-05
UF_Msa_AF_106531	NP_609919	1.78e-12	Nedd8 CG10679-PA [Drosophila melanogaster] >gi|74869351|sp|Q9VJ33|NEDD8_DROME NEDD8 precursor (Ubiquitin-like protein Nedd8) (Neddylin) >gi|7298505|gb|AAF53724.1| CG10679-PA [Drosophila melanogaster] >gi|85861116|gb|ABC86507.1| IP01714p [Drosophila melanog	-2.34808	0.000690766
UF_Msa_AF_104837	CAG12617	1.09e-08	unnamed protein product [Tetraodon nigroviridis]	-2.34154	1.1889e-05
UF_Msa_AF_100667	ABF22372	6.03e-07	juxtaposed with another zinc finger protein 1 [Takifugu rubripes]	-2.34094	0.000220216
UF_Msa_AD_200161	ABM21632	1.04e-36	growth hormone receptor[Epinephelus coioides]	-2.32806	8.83525e-07
UF_Msa_AF_100007	AAH49398	0	Ndpkz4 protein [Danio rerio]	-2.30851	0.00259925
UF_Msa_AF_103755	CAG06121	4.9e-11	unnamed protein product [Tetraodon nigroviridis]	-2.30309	0.000117587
UF_Msa_AF_106231	XP_686588	6.41e-09	PREDICTED: hypothetical protein [Danio rerio] >gi|125842534|ref|XP_001341551.1| PREDICTED: hypothetical protein [Danio rerio]	-2.29598	8.08919e-06
UF_Msa_AD_200133	ABG57072	2.8e-45	insulin-like growth factor I [Micropterus salmoides]	-2.27613	0.000537379
UF_Msa_AF_107820	CAG14262	6.43e-14	unnamed protein product [Tetraodon nigroviridis]	-2.26574	5.17894e-05
UF_Msa_AF_108370	CAG08982	1.71e-12	unnamed protein product [Tetraodon nigroviridis]	-2.25514	1.68918e-05
UF_Msa_AF_103104	CAF89860	4.74e-12	unnamed protein product [Tetraodon nigroviridis]	-2.24286	0.00022032
UF_Msa_AF_108973	CAG11787	1.35e-06	unnamed protein product [Tetraodon nigroviridis]	-2.24171	0.000691046
UF_Msa_CF_118230	CAM14243	0.000162	novel protein (zgc:92773) [Danio rerio]	-2.22484	0.000192754
UF_Msa_AF_106111	NP_997849	3e-06	ataxin 2-like [Danio rerio] >gi|34785809|gb|AAH57536.1| Ataxin 2-like [Danio rerio]	-2.20918	0.0040011
UF_Msa_AF_107297	XP_001334940	7.88e-07	PREDICTED: hypothetical protein [Danio rerio]	-2.20877	0.00236055
UF_Msa_AD_200173	AAK49431	0	gonadotropin alpha subunit [Dicentrarchus labrax]	-2.19897	5.1628e-05
UF_Msa_CF_121428	NP_001088126	0.000474	hypothetical protein LOC494831 [Xenopus laevis] >gi|82180722|sp|Q63ZG9|GGNB2_XENLA Gametogenetin-binding protein 2 (Protein ZNF403) >gi|52430513|gb|AAH82948.1| LOC494831 protein [Xenopus laevis]	-2.1789	2.35044e-07
UF_Msa_AF_100791	XP_696452	1.21e-07	PREDICTED: hypothetical protein [Danio rerio]	-2.17664	0.00687136
UF_Msa_AF_109557	CAG03777	2.13e-12	unnamed protein product [Tetraodon nigroviridis]	-2.17353	0.000384645
UF_Msa_AF_108903	CAG07248	1.79e-06	unnamed protein product [Tetraodon nigroviridis]	-2.16968	0.00899723
UF_Msa_AF_102481	AAY86949	0	ferritin heavy subunit [Ictalurus punctatus]	-2.155	0.00777404
UF_Msa_AF_109157	AAO38233	5.03e-19	complement component C3 [Pseudopleuronectes americanus]	-2.14273	0.000187797
UF_Msa_AD_200033	CAF94447	1.4e-23	unnamed protein product [Tetraodon nigroviridis]	-2.13915	6.71333e-07
UF_Msa_AF_102363	CAG04503	1.3e-10	unnamed protein product [Tetraodon nigroviridis]	-2.13175	0.000409522
UF_Msa_AF_106082	NP_001098607	1.96e-05	hypothetical protein LOC798913 [Danio rerio] >gi|156914871|gb|AAI52663.1| MGC174029 protein [Danio rerio]	-2.103	2.73504e-05
UF_Msa_AF_106778	CAG01254	1.15e-17	unnamed protein product [Tetraodon nigroviridis]	-2.10018	0.00196787
UF_Msa_AF_108253	BAF76144	6.59e-14	trypsinogen 2 [Solea senegalensis]	-2.09525	0.00703498
UF_Msa_AF_100129	CAG00438	2e-10	unnamed protein product [Tetraodon nigroviridis]	-2.09033	6.2605e-05
UF_Msa_AF_102244	AAX51230	1.15e-10	cathepsin Z cysteine protease [Paralichthys olivaceus]	-2.08252	0.000130579
UF_Msa_AF_103938	AAL24507	3.56e-07	neurogranin [Gillichthys mirabilis]	-2.06374	0.00127678
UF_Msa_AF_102116	CAG06985	7.09e-30	unnamed protein product [Tetraodon nigroviridis]	-2.06021	0.000286861
UF_Msa_AD_200080	CAG05132	7.86e-17	unnamed protein product [Tetraodon nigroviridis]	-2.04662	0.00946758
UF_Msa_AD_200195	CAF97647	0	unnamed protein product [Tetraodon nigroviridis]	-2.0411	0.0022997
UF_Msa_AF_104001	AAI53307	1.3e-09	Unknown (protein for IMAGE:9006275) [Danio rerio]	-2.03421	0.00646301
UF_Msa_AF_100845	CAG00834	7.59e-10	unnamed protein product [Tetraodon nigroviridis]	-2.02872	0.00345581
UF_Msa_AF_103716	CAG01053	0.000832	unnamed protein product [Tetraodon nigroviridis]	-2.02446	4.1871e-08
UF_Msa_AF_102948	CAN88772	4.44e-10	cysteine conjugate-beta lyase; cytoplasmic (glutamine transaminase K, kyneurenine aminotransferase) [Danio rerio]	-2.01215	0.00576174
UF_Msa_AF_104341	AAI52096	0.000373	Follistatin [Danio rerio]	-2.00847	8.59385e-06
UF_Msa_AF_109208	CAM16836	2.46e-08	novel protein (zgc:113283) [Danio rerio]	-2.00712	0.000270223
UF_Msa_AF_101272	AAG40860	2.85e-09	Kv3.3 potassium channel subunit precursor [Apteronotus leptorhynchus]	-2.00643	0.00182427
UF_Msa_CF_125538	CAG12802	0.00037	unnamed protein product [Tetraodon nigroviridis]	-1.99818	0.00859267
UF_Msa_AF_102942	ABQ41317	0	fibrinogen beta chain precursor [Paralichthys olivaceus]	-1.99578	0.00719578
UF_Msa_AF_105958	CAG04738	2.45e-08	unnamed protein product [Tetraodon nigroviridis]	-1.97661	0.0115404
UF_Msa_AF_100149	NP_001070082	3.93e-08	hypothetical protein LOC767675 [Danio rerio] >gi|115313786|gb|AAI24179.1| Zgc:152927 [Danio rerio]	-1.96491	1.51487e-06
UF_Msa_AF_107763	CAC59953	2.09e-17	transferrin [Oreochromis aureus]	-1.96356	2.16436e-05
UF_Msa_AD_200361	CAF92600	0	unnamed protein product [Tetraodon nigroviridis]	-1.95248	5.31348e-06
UF_Msa_AF_104590	CAG03326	1.12e-13	unnamed protein product [Tetraodon nigroviridis]	-1.94635	0.00158013
UF_Msa_AF_103540	XP_687110	0.000168	PREDICTED: similar to adenosine deaminase [Danio rerio]	-1.94625	0.00240714
UF_Msa_AF_103720	CAF96556	2.96e-36	unnamed protein product [Tetraodon nigroviridis]	-1.93158	0.00139649
UF_Msa_AF_101161	CAF90562	2.04e-13	unnamed protein product [Tetraodon nigroviridis]	-1.92544	0.000435503
UF_Msa_AF_106134	CAG04595	7.68e-10	unnamed protein product [Tetraodon nigroviridis]	-1.9213	0.00783094
UF_Msa_AF_103990	CAF95775	2.28e-06	unnamed protein product [Tetraodon nigroviridis]	-1.91905	0.00649809
UF_Msa_AF_105504	CAG00849	6.01e-07	unnamed protein product [Tetraodon nigroviridis]	-1.91356	0.000520242
UF_Msa_AD_200325	AAB62566	0	carbamoyl-phosphate synthetase III; CPSase III [Micropterus salmoides]	-1.9122	8.13666e-06
UF_Msa_AF_105845	NP_001003594	4.54e-43	hypothetical protein LOC445200 [Danio rerio] >gi|125848187|ref|XP_001332691.1| PREDICTED: hypothetical protein [Danio rerio] >gi|50417840|gb|AAH78226.1| Zgc:101024 [Danio rerio]	-1.91186	0.000176264
UF_Msa_AD_200149	AAH44524	1.25e-10	Sb:cb825 protein [Danio rerio]	-1.90877	4.74259e-05
UF_Msa_AD_200349	CAD11992	0	gonadotropin-releasing hormone receptor [Dicentrarchus labrax]	-1.89327	0.00293114
UF_Msa_AF_106734	ABG91152	5.31e-05	skeletal muscle atypical fast troponin T isoform 1 [Hippoglossus hippoglossus]	-1.89151	0.00130322
UF_Msa_AF_102072	CAF91154	2.67e-07	unnamed protein product [Tetraodon nigroviridis]	-1.8877	0.00234769
UF_Msa_AF_108459	CAG09615	1.63e-22	unnamed protein product [Tetraodon nigroviridis]	-1.88435	1.52357e-06
UF_Msa_AF_101238	AAT64088	2.08e-07	claudin 19 [Takifugu rubripes]	-1.86645	3.35888e-05
UF_Msa_AF_106497	NP_001084732	4.61e-35	hypothetical protein LOC414697 [Xenopus laevis] >gi|46329743|gb|AAH68875.1| MGC82310 protein [Xenopus laevis]	-1.85787	0.000283855
UF_Msa_AD_200310	XP_688980	3.7e-32	PREDICTED: hypothetical protein [Danio rerio]	-1.85517	0.00256014
UF_Msa_AF_100590	NP_956801	0	hypothetical protein LOC327154 [Danio rerio] >gi|82209575|sp|Q7ZUP1|FA46C_BRARE Protein FAM46C >gi|28856244|gb|AAH48046.1| Family with sequence similarity 46, member C [Danio rerio]	-1.85437	0.000293879
UF_Msa_AF_107208	CAF98106	5.52e-17	unnamed protein product [Tetraodon nigroviridis]	-1.84384	1.3765e-06
UF_Msa_AD_200129	AAB62566	0	carbamoyl-phosphate synthetase III; CPSase III [Micropterus salmoides]	-1.84261	0.00446166
UF_Msa_AF_100826	CAF89973	0.000729	unnamed protein product [Tetraodon nigroviridis]	-1.83543	0.00263759
UF_Msa_CF_121537	XP_001341547	2.83e-06	PREDICTED: similar to transposase [Danio rerio]	-1.82883	0.00359922
UF_Msa_AF_100555	CAF92310	2.33e-06	unnamed protein product [Tetraodon nigroviridis]	-1.82788	0.0019448
UF_Msa_AF_104499	CAG07374	1.09e-08	unnamed protein product [Tetraodon nigroviridis]	-1.82718	1.93542e-05
UF_Msa_AF_109963	XP_001336842	1.19e-17	PREDICTED: hypothetical protein [Danio rerio]	-1.82679	0.000300147
UF_Msa_AF_108054	CAG03665	2.61e-10	unnamed protein product [Tetraodon nigroviridis]	-1.82229	0.000914235
UF_Msa_AD_200034	AAR06589	8.57e-16	alpha-2-macroglobulin [Sparus aurata]	-1.81607	0.00640516
UF_Msa_AF_101320	CAG06466	4.4e-05	unnamed protein product [Tetraodon nigroviridis]	-1.81202	1.16143e-05
UF_Msa_AF_105406	CAG08015	0.000485	unnamed protein product [Tetraodon nigroviridis]	-1.80999	1.43251e-05
UF_Msa_AF_105997	CAF90467	2.1e-44	unnamed protein product [Tetraodon nigroviridis]	-1.80808	0.000106262
UF_Msa_AF_109706	CAG04543	0	unnamed protein product [Tetraodon nigroviridis]	-1.801	0.00970166
UF_Msa_AF_100362	CAG13309	4.65e-29	unnamed protein product [Tetraodon nigroviridis]	-1.79137	0.000526692
UF_Msa_AF_100310	EAW84607	5.48e-06	hCG2038292 [Homo sapiens]	-1.78986	0.000285276
UF_Msa_AF_104328	CAC28139	8.07e-09	NAD(P)H dehydrogenase (quinone) [Platichthys flesus]	-1.78359	1.13087e-05
UF_Msa_AD_200242	CAG10218	0	unnamed protein product [Tetraodon nigroviridis]	-1.77932	2.1467e-05
UF_Msa_AF_109487	CAF90958	5.58e-08	unnamed protein product [Tetraodon nigroviridis]	-1.77785	5.89051e-06
UF_Msa_AF_110196	CAG01662	1.84e-08	unnamed protein product [Tetraodon nigroviridis]	-1.77762	0.00030683
UF_Msa_CF_124062	XP_689637	2.16e-07	PREDICTED: hypothetical protein, partial [Danio rerio]	-1.77003	0.000345947
UF_Msa_AF_104760	CAG09882	6.39e-06	unnamed protein product [Tetraodon nigroviridis]	-1.76936	0.00623033
UF_Msa_AD_200292	BAC56573	4.09e-38	similar to polyubiquitin [Bos taurus]	-1.76625	0.000342814
UF_Msa_AF_104582	XP_001376922	0.000286	PREDICTED: similar to hCG38984 [Monodelphis domestica]	-1.76016	0.00843036
UF_Msa_AF_102160	CAF98866	0.000147	unnamed protein product [Tetraodon nigroviridis]	-1.75652	0.00013513
UF_Msa_AF_108062	XP_001688948	3.1e-16	AGAP006660-PA [Anopheles gambiae str. PEST] >gi|158296267|ref|XP_001688949.1| AGAP006660-PB [Anopheles gambiae str. PEST] >gi|158296269|ref|XP_316694.4| AGAP006660-PC [Anopheles gambiae str. PEST] >gi|157016428|gb|EDO63954.1| AGAP006660-PA [Anopheles gambi	-1.75186	0.00303097
UF_Msa_AF_101507	CAG03205	1.36e-06	unnamed protein product [Tetraodon nigroviridis]	-1.75004	0.00180562
UF_Msa_AF_108059	AAP94279	8.27e-07	transferrin [Pagrus major]	-1.74906	0.00121863
UF_Msa_AF_109217	XP_001344302	2.12e-12	PREDICTED: hypothetical protein [Danio rerio]	-1.7477	0.00874792
UF_Msa_AF_104011	XP_693739	2.88e-09	PREDICTED: similar to Down syndrome cell adhesion molecule DSCAM, partial [Danio rerio]	-1.74552	0.000811056
UF_Msa_AF_107330	CAG12102	6.42e-09	unnamed protein product [Tetraodon nigroviridis]	-1.74227	0.000138407
UF_Msa_AF_102965	CAG00036	3.06e-06	unnamed protein product [Tetraodon nigroviridis]	-1.73989	9.36406e-06
UF_Msa_CF_118440	CAG04841	0.000803	unnamed protein product [Tetraodon nigroviridis]	-1.73876	0.000432187
UF_Msa_AF_109636	CAG00514	5.52e-15	unnamed protein product [Tetraodon nigroviridis]	-1.73703	0.000661269
UF_Msa_AF_110005	CAG09778	1.46e-43	unnamed protein product [Tetraodon nigroviridis]	-1.73029	0.000708996
UF_Msa_AD_200032	BAC76053	2.53e-10	retina filamin [Gallus gallus]	-1.73007	0.000506203
UF_Msa_AF_106242	CAG08886	3.54e-07	unnamed protein product [Tetraodon nigroviridis]	-1.72911	0.00189902
UF_Msa_AF_108679	CAF94123	6.57e-06	unnamed protein product [Tetraodon nigroviridis]	-1.72893	0.00181295
UF_Msa_AF_104034	NP_001032771	1.17e-10	hypothetical protein LOC560197 [Danio rerio] >gi|79151865|gb|AAI08011.1| Zgc:123155 [Danio rerio]	-1.72444	0.0050513
UF_Msa_AF_102003	XP_001498771	0.00014	PREDICTED: similar to c-myc binding protein [Equus caballus]	-1.72279	0.00442397
UF_Msa_AD_200213	ABL95955	0	follistatin [Micropterus salmoides]	-1.72137	0.00620735
UF_Msa_AF_109782	XP_001521734	5.26e-11	PREDICTED: hypothetical protein, partial [Ornithorhynchus anatinus]	-1.71745	0.000302516
UF_Msa_AF_107897	CAG11409	1.06e-11	unnamed protein product [Tetraodon nigroviridis]	-1.71552	0.0106408
UF_Msa_AF_102397	CAF99045	1.33e-24	unnamed protein product [Tetraodon nigroviridis]	-1.71422	0.00995545
UF_Msa_AF_107360	CAG10561	4.34e-10	unnamed protein product [Tetraodon nigroviridis]	-1.71139	7.99856e-06
UF_Msa_AF_105849	EAW60051	4.99e-14	high-mobility group protein 2-like 1, isoform CRA_c [Homo sapiens]	-1.70929	0.000916987
UF_Msa_AF_108517	CAF97802	0.000624	unnamed protein product [Tetraodon nigroviridis]	-1.70009	6.07142e-07
UF_Msa_AF_104555	CAG00383	1.19e-07	unnamed protein product [Tetraodon nigroviridis]	-1.69784	0.000565124
UF_Msa_AF_104095	CAG01171	0	unnamed protein product [Tetraodon nigroviridis]	-1.69338	3.68373e-05
UF_Msa_AF_102114	CAF91521	0	unnamed protein product [Tetraodon nigroviridis]	-1.69131	0.0088726
UF_Msa_AF_100518	CAG04227	0.000124	unnamed protein product [Tetraodon nigroviridis]	-1.6865	0.00488625
UF_Msa_AF_109126	CAG04503	4.81e-26	unnamed protein product [Tetraodon nigroviridis]	-1.68239	0.00858369
UF_Msa_AF_103852	CAG12262	1.32e-42	unnamed protein product [Tetraodon nigroviridis]	-1.68137	2.82774e-05
UF_Msa_AF_107145	CAG07610	1.33e-07	unnamed protein product [Tetraodon nigroviridis]	-1.68016	0.00517433
UF_Msa_AD_200345	NP_001098141	6.48e-15	prepro-gonadotropin-releasing hormones-II [Oryzias latipes] >gi|34098706|sp|Q9DGC9|GON2_ORYLA Progonadoliberin-2 precursor (Progonadoliberin II) (Chicken-type II gonadotropin-releasing hormone) (cGnRH-II) [Contains: Gonadoliberin-2 (Gonadoliberin II) (Lute	-1.67651	0.00601525
UF_Msa_AF_104981	NP_956043	0	zinc finger protein 9 [Danio rerio] >gi|34784873|gb|AAH56793.1| Zinc finger protein 9 [Danio rerio]	-1.66994	0.000941239
UF_Msa_AD_200154	NP_775359	0	small nuclear ribonucleoprotein D1 polypeptide [Danio rerio] >gi|21105451|gb|AAM34669.1|AF506225_1 small nuclear ribonucleoprotein D1 [Danio rerio] >gi|47938075|gb|AAH71543.1| Snrpd1 protein [Danio rerio]	-1.66937	4.76291e-05
UF_Msa_AD_200324	BAA92256	1.4e-45	rhamnose binding lectin STL2 [Oncorhynchus mykiss]	-1.66623	2.55043e-05
UF_Msa_AF_103729	CAG01392	6.71e-16	unnamed protein product [Tetraodon nigroviridis]	-1.66622	0.00996075
UF_Msa_AF_102663	CAF89648	2.32e-11	unnamed protein product [Tetraodon nigroviridis]	-1.66259	0.0013649
UF_Msa_AF_104362	BAF37939	0	Similar to interleukin-1 receptor-associated kinase 1 binding protein 1 [Oncorhynchus mykiss]	-1.65992	0.00108308
UF_Msa_AF_102518	CAF96801	3.79e-08	unnamed protein product [Tetraodon nigroviridis]	-1.65883	0.000162798
UF_Msa_AF_101396	CAF97940	1.12e-13	unnamed protein product [Tetraodon nigroviridis]	-1.65499	0.00119066
UF_Msa_AF_106419	CAG11482	6.26e-28	unnamed protein product [Tetraodon nigroviridis]	-1.65186	0.000284113
UF_Msa_CF_121160	CAF90313	0.000161	unnamed protein product [Tetraodon nigroviridis]	-1.64966	0.00921862
UF_Msa_AF_105368	CAK04598	0.000832	novel protein (zgc:55668) [Danio rerio]	-1.64635	0.00424302
UF_Msa_AF_101171	NP_001005592	7.24e-06	cytochrome c oxidase subunit VIa polypeptide 1 [Danio rerio] >gi|51980454|gb|AAH81530.1| Cytochrome c oxidase subunit VIa polypeptide 1 [Danio rerio]	-1.64368	7.31685e-05
UF_Msa_AF_105742	AAI52651	6.98e-23	FK506 binding protein 8 [Danio rerio]	-1.64349	6.34121e-07
UF_Msa_AD_200370	BAA92256	1.4e-45	rhamnose binding lectin STL2 [Oncorhynchus mykiss]	-1.64027	5.83786e-06
UF_Msa_AF_108318	NP_001070936	1.62e-16	hypothetical protein LOC768305 [Danio rerio] >gi|116284220|gb|AAI24337.1| Zgc:153377 [Danio rerio]	-1.63687	2.99211e-06
UF_Msa_AF_105892	CAF97930	3.2e-05	unnamed protein product [Tetraodon nigroviridis]	-1.63577	0.00080585
UF_Msa_CF_121338	AAZ17417	1.02e-06	vitellogenin C [Morone americana]	-1.63518	0.0103993
UF_Msa_AF_109291	XP_419502	2.46e-38	PREDICTED: similar to RNA polymerase I subunit hRPA39 isoform 2 [Gallus gallus]	-1.63364	2.61374e-06
UF_Msa_AF_100486	CAF89328	2.41e-07	unnamed protein product [Tetraodon nigroviridis]	-1.63002	0.00132845
UF_Msa_AF_101051	AAL73047	2.54e-05	C16ORF33 [Sphoeroides nephelus]	-1.62541	0.0016023
UF_Msa_AF_100773	CAG01803	7.39e-05	unnamed protein product [Tetraodon nigroviridis]	-1.6211	0.0106586
UF_Msa_AF_100689	XP_701262	8.86e-37	PREDICTED: similar to zona pellucida glycoprotein ZPB [Danio rerio]	-1.62091	0.000181699
UF_Msa_AD_200208	ABD77512	2.33e-06	acyl-coenzyme A binding domain containing 4 [Ictalurus punctatus]	-1.61877	2.27986e-05
UF_Msa_AF_108526	XP_689495	7.83e-07	PREDICTED: hypothetical protein [Danio rerio]	-1.61553	0.00182302
UF_Msa_AF_101900	XP_001335819	3.64e-12	PREDICTED: hypothetical protein [Danio rerio]	-1.61519	0.000185224
UF_Msa_CF_122646	NP_941958	0.000342	cystatin S [Rattus norvegicus] >gi|1345936|sp|P19313|CYTS_RAT Cystatin-S precursor (Cystatin-1) (Protein LM) >gi|294538|gb|AAA41068.1| cystatin S >gi|149041133|gb|EDL95066.1| rCG27518 [Rattus norvegicus]	-1.61062	0.00187861
UF_Msa_AD_200168	NP_001003618	1.5e-07	hypothetical protein LOC445224 [Danio rerio] >gi|125855473|ref|XP_001330938.1| PREDICTED: hypothetical protein [Danio rerio] >gi|50418142|gb|AAH78314.1| Zgc:100960 [Danio rerio]	-1.60927	0.00380331
UF_Msa_AF_107219	NP_956717	2.23e-09	amino-terminal enhancer of split [Danio rerio] >gi|32451702|gb|AAH54644.1| Amino-terminal enhancer of split [Danio rerio] >gi|94732286|emb|CAK11044.1| novel protein (zgc:64216) [Danio rerio]	-1.60691	0.00049104
UF_Msa_AF_102950	CAF91984	8.48e-06	unnamed protein product [Tetraodon nigroviridis] >gi|47222432|emb|CAG12952.1| unnamed protein product [Tetraodon nigroviridis]	-1.60354	6.00752e-05
UF_Msa_AD_200218	XP_001342091	1.1e-12	PREDICTED: hypothetical protein, partial [Danio rerio]	-1.60222	4.4428e-05
UF_Msa_AF_103700	NP_956724	4.08e-41	hypothetical protein LOC393402 [Danio rerio] >gi|32451829|gb|AAH54699.1| Zgc:66407 [Danio rerio]	-1.60146	0.00694151
UF_Msa_AF_108661	CAF92018	1.76e-11	unnamed protein product [Tetraodon nigroviridis]	-1.5983	0.000521296
UF_Msa_AF_100572	CAF98482	9.05e-19	unnamed protein product [Tetraodon nigroviridis]	-1.59454	6.40581e-07
UF_Msa_AF_109562	ABQ22665	9.05e-15	WD repeat domain phosphoinositide interacting protein 4-like protein [Callithrix jacchus]	-1.59107	0.0063608
UF_Msa_AF_103865	CAG01658	0	unnamed protein product [Tetraodon nigroviridis]	-1.58836	1.49335e-06
UF_Msa_AF_105159	CAF95757	4.23e-29	unnamed protein product [Tetraodon nigroviridis]	-1.58399	0.00422417
UF_Msa_AF_109039	ABF22459	2.37e-43	mitochondrial ATP synthase F0 complex subunit c isoform 3 [Takifugu rubripes]	-1.58097	2.18134e-06
UF_Msa_CF_124394	CAF98942	0.000363	unnamed protein product [Tetraodon nigroviridis]	-1.57474	5.60615e-05
UF_Msa_AF_108782	CAF96378	0.000195	unnamed protein product [Tetraodon nigroviridis]	-1.56536	0.00218024
UF_Msa_AF_105172	CAG04997	1.86e-08	unnamed protein product [Tetraodon nigroviridis]	-1.56495	0.00977606
UF_Msa_AF_102036	XP_683457	1.53e-15	PREDICTED: hypothetical protein [Danio rerio]	-1.56489	0.00488028
UF_Msa_AF_104070	NP_001002056	1.41e-25	hypoxanthine phosphoribosyltransferase 1, like [Danio rerio] >gi|47939334|gb|AAH71336.1| Hypoxanthine phosphoribosyltransferase 1, like [Danio rerio]	-1.56418	0.000175174
UF_Msa_AF_104072	CAG03984	0	unnamed protein product [Tetraodon nigroviridis]	-1.56374	9.73162e-05
UF_Msa_AF_102940	CAG04924	5.29e-36	unnamed protein product [Tetraodon nigroviridis]	-1.56342	0.00606111
UF_Msa_AF_107524	XP_001335099	8.48e-08	PREDICTED: hypothetical protein, partial [Danio rerio]	-1.56295	6.48222e-06
UF_Msa_AF_106463	CAG12242	0	unnamed protein product [Tetraodon nigroviridis]	-1.56178	1.17508e-05
UF_Msa_AF_106008	CAG12132	0.000236	unnamed protein product [Tetraodon nigroviridis]	-1.56099	8.07449e-05
UF_Msa_AF_107952	CAG12187	6.35e-10	unnamed protein product [Tetraodon nigroviridis]	-1.56048	0.00406933
UF_Msa_AF_107544	NP_956951	1.91e-28	thymocyte nuclear protein 1 [Danio rerio] >gi|82187203|sp|Q6PFL8|THYN1_BRARE Thymocyte nuclear protein 1 >gi|34784105|gb|AAH57500.1| Thymocyte nuclear protein 1 [Danio rerio]	-1.56044	0.00302206
UF_Msa_AF_103519	NP_001003494	1.53e-39	hypothetical protein LOC445100 [Danio rerio] >gi|50370097|gb|AAH76483.1| Zgc:92467 [Danio rerio] >gi|152012752|gb|AAI50449.1| Zgc:92467 [Danio rerio]	-1.559	0.00217256
UF_Msa_AD_200381	CAF99740	5.27e-12	unnamed protein product [Tetraodon nigroviridis]	-1.55605	0.00551077
UF_Msa_AF_105712	XP_001381185	2.78e-13	PREDICTED: similar to CGI-114 protein [Monodelphis domestica]	-1.55385	0.0109855
UF_Msa_AF_109526	CAG03389	1.23e-17	unnamed protein product [Tetraodon nigroviridis]	-1.55016	0.00303326
UF_Msa_AF_100854	NP_001098266	7.52e-05	alcohol dehydrogenase Class VI [Oryzias latipes] >gi|50820170|gb|AAT81592.1| alcohol dehydrogenase Class VI [Oryzias latipes]	-1.5447	0.00338376
UF_Msa_AF_100328	AAI35209	1.21e-07	LOC496650 protein [Xenopus tropicalis]	-1.54127	0.000409226
UF_Msa_AF_105525	ABH06553	3.01e-12	proto-oncogene protein c-Fos [Dicentrarchus labrax]	-1.54073	0.00848492
UF_Msa_AF_102868	Q6NV31	1.09e-17	WD repeat-containing protein 82 (Protein word of mouth) >gi|46250366|gb|AAH68335.1| Wdr82 protein [Danio rerio]	-1.54064	0.000569322
UF_Msa_AF_106991	AAP20183	0	ribosomal protein L18a [Pagrus major]	-1.53602	5.91337e-05
UF_Msa_AF_102723	NP_001025544	7.89e-12	wdr57 protein [Xenopus tropicalis] >gi|60649675|gb|AAH90576.1| Wdr57 protein [Xenopus tropicalis]	-1.53588	0.00202527
UF_Msa_AF_100692	CAG06850	0	unnamed protein product [Tetraodon nigroviridis]	-1.53495	0.0020827
UF_Msa_AD_200327	AAN31188	0	ZPC1 [Oryzias latipes]	-1.53163	0.00154322
UF_Msa_AF_104962	CAG09718	8.6e-19	unnamed protein product [Tetraodon nigroviridis]	-1.53004	0.00790615
UF_Msa_AF_100468	CAF94922	1.5e-05	unnamed protein product [Tetraodon nigroviridis]	-1.52991	0.00372217
UF_Msa_AF_103918	XP_001333566	4.57e-31	PREDICTED: hypothetical protein [Danio rerio]	-1.52861	0.000124521
UF_Msa_AF_106321	XP_415849	0.0007	PREDICTED: similar to Transmembrane protein 93 isoform 3 [Gallus gallus] >gi|118100344|ref|XP_001234661.1| PREDICTED: similar to Transmembrane protein 93 isoform 1 [Gallus gallus] >gi|118100347|ref|XP_001234671.1| PREDICTED: similar to Transmembrane protei	-1.52524	0.00167989
UF_Msa_AF_106607	Q90YU9	9.83e-05	60S ribosomal protein L18a >gi|15293905|gb|AAK95145.1|AF401573_1 ribosomal protein L18a [Ictalurus punctatus]	-1.52351	0.000213192
UF_Msa_CF_126676	CAF95987	0.000488	unnamed protein product [Tetraodon nigroviridis]	-1.52329	0.000360121
UF_Msa_AF_106987	CAF98367	4.35e-14	unnamed protein product [Tetraodon nigroviridis]	-1.52107	0.00160661
UF_Msa_CF_119985	CAG01879	0.000367	unnamed protein product [Tetraodon nigroviridis]	-1.51927	0.00224032
UF_Msa_AD_200394	CAH59609	3.7e-06	apolipoprotein AI precursor [Platichthys flesus]	-1.51699	0.0049273
UF_Msa_AF_101681	NP_956631	2e-26	MYC induced nuclear antigen-like [Danio rerio] >gi|31419411|gb|AAH53125.1| MYC induced nuclear antigen-like [Danio rerio]	-1.51597	0.00166657
UF_Msa_CF_120206	XP_001340418	9.54e-05	PREDICTED: similar to KIAA1797, [Danio rerio]	-1.51383	0.00333049
UF_Msa_AD_200111	CAG12583	1.37e-17	unnamed protein product [Tetraodon nigroviridis]	-1.51326	0.00387409
UF_Msa_AF_101449	NP_001006399	4.93e-09	integrator complex subunit 7 [Gallus gallus] >gi|82082464|sp|Q5ZL91|INT7_CHICK Integrator complex subunit 7 (Int7) >gi|53130346|emb|CAG31502.1| hypothetical protein [Gallus gallus]	-1.51273	0.00224845
UF_Msa_AF_103797	CAG02525	1.38e-07	unnamed protein product [Tetraodon nigroviridis]	-1.51246	0.000946475
UF_Msa_AF_102466	EDP29503	2.76e-17	Ras-related protein Rab-1A, putative [Brugia malayi]	-1.51173	1.53607e-05
UF_Msa_AD_200328	CAG10218	0	unnamed protein product [Tetraodon nigroviridis]	-1.51054	0.000725067
UF_Msa_AF_103050	AAI54191	1.56e-07	Zgc:91844 protein [Danio rerio]	-1.50996	0.00261973
UF_Msa_AF_110236	CAG10561	1.12e-05	unnamed protein product [Tetraodon nigroviridis]	-1.50871	0.0012565
UF_Msa_AF_105650	XP_698258	0.000157	PREDICTED: similar to hematological and neurological expressed 1 [Danio rerio]	-1.50339	0.000292877
UF_Msa_AF_107811	CAG12903	4.02e-11	unnamed protein product [Tetraodon nigroviridis]	-1.50135	0.00249582
UF_Msa_AF_108437	AAI54780	1.8e-11	Carboxypeptidase N, polypeptide 1 [Danio rerio]	-1.50126	0.0020444
UF_Msa_AF_100974	CAF98153	5.09e-06	unnamed protein product [Tetraodon nigroviridis]	1.49992	0.0079834
UF_Msa_AF_108640	CAF92724	1.09e-08	unnamed protein product [Tetraodon nigroviridis]	1.49995	0.00248436
UF_Msa_AF_100859	NP_001017716	6.41e-09	hypothetical protein LOC550411 [Danio rerio] >gi|82178091|sp|Q567B1|OTU1_BRARE Ubiquitin thioesterase OTU1 >gi|62205411|gb|AAH93247.1| Zgc:112182 [Danio rerio]	1.50044	0.00149392
UF_Msa_AF_100065	NP_001018556	7.23e-10	hypothetical protein LOC553749 [Danio rerio] >gi|63102553|gb|AAH95883.1| Zgc:113279 [Danio rerio]	1.50122	0.00468189
UF_Msa_AF_104768	NP_001002341	4.45e-07	centromere protein N [Danio rerio] >gi|49902742|gb|AAH75923.1| Centromere protein N [Danio rerio] >gi|94733587|emb|CAK05453.1| novel protein [Danio rerio]	1.50289	0.00485597
UF_Msa_AF_107040	CAF95604	8.65e-20	unnamed protein product [Tetraodon nigroviridis]	1.50477	0.00179391
UF_Msa_AF_109474	CAG11421	4.11e-05	unnamed protein product [Tetraodon nigroviridis]	1.50528	0.00316794
UF_Msa_AF_101201	ABF70949	5.21e-06	glucose regulated protein 75 [Sparus aurata]	1.50541	0.00911316
UF_Msa_AF_108847	CAG09410	2.2e-09	unnamed protein product [Tetraodon nigroviridis]	1.50543	0.00115081
UF_Msa_AF_100738	CAG08922	2.46e-08	unnamed protein product [Tetraodon nigroviridis]	1.5055	0.000105568
UF_Msa_AF_102610	Q9YGN1	9.24e-13	Protein SAND >gi|3928166|emb|CAA09085.1| Sand [Takifugu rubripes]	1.50664	0.00722237
UF_Msa_AF_104197	AAH90902	6.77e-16	Zgc:103571 [Danio rerio] >gi|148726253|emb|CAN88103.1| novel protein (zgc:103571) [Danio rerio]	1.50671	9.77753e-05
UF_Msa_AF_101114	CAG11591	5.14e-06	unnamed protein product [Tetraodon nigroviridis]	1.50772	0.00213264
UF_Msa_AF_105516	CAF91171	2.47e-11	unnamed protein product [Tetraodon nigroviridis]	1.50896	0.00250084
UF_Msa_AF_107817	XP_001331303	3.92e-16	PREDICTED: hypothetical protein [Danio rerio]	1.5102	0.00979226
UF_Msa_AF_105077	XP_001338346	0.000276	PREDICTED: hypothetical protein [Danio rerio]	1.51044	0.00282196
UF_Msa_AF_101102	XP_687852	2.34e-21	PREDICTED: similar to hCG28723 [Danio rerio] >gi|159156007|gb|AAI54829.1| Unknown (protein for MGC:175098) [Danio rerio]	1.51065	0.000585449
UF_Msa_AF_109224	AAI26017	3.58e-07	Unknown (protein for MGC:154793) [Xenopus laevis]	1.51151	3.6732e-05
UF_Msa_AF_100293	XP_001338493	2.68e-07	PREDICTED: hypothetical protein [Danio rerio]	1.51152	0.00120267
UF_Msa_AF_104443	CAF95337	1.92e-18	unnamed protein product [Tetraodon nigroviridis]	1.5132	0.000166592
UF_Msa_AF_106575	XP_001333864	1.01e-06	PREDICTED: similar to Rex2 protein [Danio rerio]	1.51373	3.6733e-06
UF_Msa_AF_106172	AAI29477	2.3e-11	Unknown (protein for IMAGE:7404907) [Danio rerio]	1.51425	0.00323094
UF_Msa_AF_109531	CAG06143	4.37e-05	unnamed protein product [Tetraodon nigroviridis]	1.51505	0.004852
UF_Msa_AF_108157	CAG10338	3.37e-05	unnamed protein product [Tetraodon nigroviridis]	1.51964	4.84735e-05
UF_Msa_AF_101894	CAF96918	2.07e-07	unnamed protein product [Tetraodon nigroviridis]	1.51966	0.00116156
UF_Msa_AF_104480	CAF98399	6.67e-06	unnamed protein product [Tetraodon nigroviridis]	1.51976	0.00354569
UF_Msa_AF_104887	CAG08629	5.24e-11	unnamed protein product [Tetraodon nigroviridis]	1.52072	5.48158e-05
UF_Msa_AF_100081	CAF93177	3.78e-09	unnamed protein product [Tetraodon nigroviridis]	1.5211	0.00104924
UF_Msa_AF_100211	NP_571252	5.49e-08	junction plakoglobin [Danio rerio] >gi|5929691|gb|AAD56592.1|AF099738_1 cell-adhesion protein plakoglobin [Danio rerio] >gi|34849502|gb|AAH58305.1| Junction plakoglobin [Danio rerio]	1.52172	0.00660059
UF_Msa_AF_103931	CAG04817	1.59e-07	unnamed protein product [Tetraodon nigroviridis]	1.5222	0.000882877
UF_Msa_AF_109410	BAF75793	5.11e-06	thyroid hormone receptor beta-2 [Leucopsarion petersii]	1.52265	0.00758052
UF_Msa_AF_108564	XP_420565	1.5e-05	PREDICTED: similar to DNA helicase HEL308 [Gallus gallus]	1.52384	0.00339972
UF_Msa_AF_101865	NP_001018531	2.9e-24	hypothetical protein LOC553724 [Danio rerio] >gi|63101278|gb|AAH95800.1| Zgc:112392 [Danio rerio]	1.52945	5.36865e-05
UF_Msa_AF_103813	NP_956473	1.55e-11	CDC14 cell division cycle 14 homolog A [Danio rerio] >gi|28279618|gb|AAH45476.1| CDC14 cell division cycle 14 homolog A (S. cerevisiae) [Danio rerio]	1.53056	0.000207711
UF_Msa_AF_108401	ABD74629	1.32e-06	glutathione reductase [Dentex dentex]	1.53106	4.57929e-06
UF_Msa_AF_102733	CAG12456	3.89e-06	unnamed protein product [Tetraodon nigroviridis]	1.53152	0.000893641
UF_Msa_AF_101756	CAG02087	5.64e-05	unnamed protein product [Tetraodon nigroviridis]	1.53168	4.48755e-06
UF_Msa_AF_101555	CAF92703	3.31e-05	unnamed protein product [Tetraodon nigroviridis]	1.53252	0.0032702
UF_Msa_AF_109160	1RYF_A	0.000125	Chain A, Alternative Splicing Of Rac1 Generates Rac1b, A Self- Activating Gtpase >gi|42543639|pdb|1RYF|B Chain B, Alternative Splicing Of Rac1 Generates Rac1b, A Self- Activating Gtpase >gi|42543641|pdb|1RYH|A Chain A, Alternative Splicing Of Rac1 Generate	1.53286	0.00615326
UF_Msa_AF_100002	NP_536324	2.61e-31	DNA-damage-inducible transcript 4-like [Rattus norvegicus] >gi|17432245|gb|AAL39012.1|AF327511_1 SMHS1 [Rattus norvegicus] >gi|149026048|gb|EDL82291.1| rCG28495, isoform CRA_a [Rattus norvegicus]	1.53416	4.48763e-05
UF_Msa_AF_107221	CAG12286	1.6e-07	unnamed protein product [Tetraodon nigroviridis]	1.5359	0.010018
UF_Msa_CF_120785	XP_001339320	1.75e-06	PREDICTED: hypothetical protein [Danio rerio]	1.53626	0.00416758
UF_Msa_AF_108527	CAD67775	1.61e-07	GART protein [Tetraodon nigroviridis] >gi|42557842|emb|CAF28785.1| GART protein [Tetraodon nigroviridis]	1.53719	0.000834157
UF_Msa_AF_100516	CAG03014	8.99e-11	unnamed protein product [Tetraodon nigroviridis]	1.53891	0.00586372
UF_Msa_AF_103085	NP_001070739	9.67e-08	hypothetical protein LOC768125 [Danio rerio] >gi|94732232|emb|CAK04550.1| novel protein [Danio rerio] >gi|115528178|gb|AAI24787.1| Zgc:153990 [Danio rerio]	1.53911	0.000151986
UF_Msa_AF_106039	CAG02843	8.39e-09	unnamed protein product [Tetraodon nigroviridis]	1.53914	7.56014e-05
UF_Msa_AF_104941	CAF94428	2.16e-09	unnamed protein product [Tetraodon nigroviridis]	1.54151	0.000548471
UF_Msa_AF_101397	XP_001331212	2.72e-07	PREDICTED: hypothetical protein [Danio rerio]	1.54273	0.00163171
UF_Msa_AF_104172	CAF99786	2.17e-06	unnamed protein product [Tetraodon nigroviridis]	1.54333	1.45133e-05
UF_Msa_AF_106600	CAG00952	1.09e-10	unnamed protein product [Tetraodon nigroviridis]	1.54337	1.72246e-06
UF_Msa_AF_107370	CAG03343	0.000125	unnamed protein product [Tetraodon nigroviridis]	1.54346	0.00033159
UF_Msa_AF_103514	CAG07010	7.52e-10	unnamed protein product [Tetraodon nigroviridis]	1.5438	0.000865715
UF_Msa_AF_105230	CAF96922	3.36e-15	unnamed protein product [Tetraodon nigroviridis]	1.54444	0.000232035
UF_Msa_AF_105771	CAG08286	3.99e-11	unnamed protein product [Tetraodon nigroviridis]	1.54445	0.00150584
UF_Msa_AF_102228	CAG13140	1.53e-10	unnamed protein product [Tetraodon nigroviridis]	1.54543	0.00929546
UF_Msa_AF_101419	NP_001086959	1.19e-07	MGC80480 protein [Xenopus laevis] >gi|50414911|gb|AAH77824.1| MGC80480 protein [Xenopus laevis]	1.54652	0.00331457
UF_Msa_AF_105444	CAG05847	9.27e-13	unnamed protein product [Tetraodon nigroviridis]	1.54889	0.000667082
UF_Msa_AF_102249	CAG06012	4.27e-18	unnamed protein product [Tetraodon nigroviridis]	1.54936	0.000242013
UF_Msa_AF_107262	NP_957175	5.56e-18	hydroxysteroid (17-beta) dehydrogenase 12 [Danio rerio] >gi|82202379|sp|Q6P3L6|DH12A_BRARE Estradiol 17-beta-dehydrogenase 12-A (17-beta-HSD 12-A) (17-beta-hydroxysteroid dehydrogenase 12-A) (zfHSD17B12A) (zf3.1) >gi|39645675|gb|AAH63943.1| Hydroxysteroid	1.54936	0.00315854
UF_Msa_AF_104792	CAF97263	3.12e-16	unnamed protein product [Tetraodon nigroviridis]	1.55063	0.00143827
UF_Msa_AF_109917	Q8N434	1.76e-06	Putative transporter SVOPL (SVOP-like protein)	1.55138	0.000882129
UF_Msa_AF_105426	NP_001001724	1.09e-08	translocase of outer mitochondrial membrane 22 homolog [Danio rerio] >gi|47937943|gb|AAH71415.1| Translocase of outer mitochondrial membrane 22 homolog (yeast) [Danio rerio] >gi|157423527|gb|AAI53451.1| Tomm22 protein [Danio rerio]	1.55167	0.000188574
UF_Msa_AF_104587	CAG00929	5.24e-11	unnamed protein product [Tetraodon nigroviridis]	1.55228	0.000192373
UF_Msa_AF_103340	CAG12565	2.45e-08	unnamed protein product [Tetraodon nigroviridis]	1.55232	0.0007452
UF_Msa_AF_103073	CAG08020	2.71e-07	unnamed protein product [Tetraodon nigroviridis]	1.55275	0.00245587
UF_Msa_AF_106749	CAG07935	1.06e-11	unnamed protein product [Tetraodon nigroviridis]	1.55297	0.000968425
UF_Msa_AF_105197	CAG04842	7.52e-05	unnamed protein product [Tetraodon nigroviridis]	1.55337	0.000767902
UF_Msa_AF_109711	CAG06776	3.98e-06	unnamed protein product [Tetraodon nigroviridis]	1.55375	8.5898e-05
UF_Msa_AF_101519	XP_001333914	1.35e-06	PREDICTED: hypothetical protein isoform 2 [Danio rerio]	1.55414	0.00166676
UF_Msa_AF_104868	CAG02718	0.000168	unnamed protein product [Tetraodon nigroviridis]	1.55605	0.00432068
UF_Msa_AF_104967	AAH65943	0.000832	Dlst protein [Danio rerio]	1.55725	0.00586509
UF_Msa_CF_126863	NP_957160	0.000637	catenin, beta like 1 [Danio rerio] >gi|38649115|gb|AAH63231.1| Catenin, beta like 1 [Danio rerio]	1.55851	0.0023505
UF_Msa_AF_103671	AAH49402	2.75e-24	Zgc:55259 protein [Danio rerio]	1.55867	0.000453693
UF_Msa_AF_109919	XP_001368610	2.21e-09	PREDICTED: hypothetical protein [Monodelphis domestica]	1.55977	0.00148781
UF_Msa_AF_101498	CAF97287	3e-05	unnamed protein product [Tetraodon nigroviridis]	1.56059	0.00497049
UF_Msa_AF_100768	XP_001337363	7.48e-10	PREDICTED: similar to N-acetylneuraminate pyruvate lyase (dihydrodipicolinate synthase) [Danio rerio]	1.56076	0.00565198
UF_Msa_AF_109093	CAF99994	8.71e-06	unnamed protein product [Tetraodon nigroviridis]	1.5612	0.010748
UF_Msa_AF_100898	CAF98811	1.87e-08	unnamed protein product [Tetraodon nigroviridis]	1.5619	0.00940258
UF_Msa_AF_103779	CAF99084	2.94e-24	unnamed protein product [Tetraodon nigroviridis]	1.56281	0.00136902
UF_Msa_AF_109096	ABU63572	8.06e-36	nanos2 [Oryzias latipes]	1.56502	0.000194845
UF_Msa_AF_104852	CAG00884	3.69e-22	unnamed protein product [Tetraodon nigroviridis]	1.56734	0.000443307
UF_Msa_AF_102264	CAG03818	8.1e-27	unnamed protein product [Tetraodon nigroviridis]	1.5674	1.79183e-05
UF_Msa_AF_103737	CAF93254	7.52e-05	unnamed protein product [Tetraodon nigroviridis]	1.56815	0.00126931
UF_Msa_AF_109668	CAG08390	2.21e-07	unnamed protein product [Tetraodon nigroviridis]	1.56833	0.000194268
UF_Msa_AF_100331	CAG01831	1.06e-11	unnamed protein product [Tetraodon nigroviridis]	1.56882	0.00760706
UF_Msa_AF_106195	XP_707837	5.47e-18	PREDICTED: hypothetical protein isoform 2 [Danio rerio]	1.56975	0.000258807
UF_Msa_AF_105775	CAG06934	2.61e-15	unnamed protein product [Tetraodon nigroviridis]	1.56976	0.00747068
UF_Msa_AF_106350	CAF99184	1.68e-09	unnamed protein product [Tetraodon nigroviridis]	1.57019	0.00385202
UF_Msa_AF_109279	CAG01097	4.7e-12	unnamed protein product [Tetraodon nigroviridis]	1.57237	0.00378825
UF_Msa_AF_100829	CAG05448	8.08e-12	unnamed protein product [Tetraodon nigroviridis]	1.57318	5.90575e-05
UF_Msa_AF_100230	CAG04735	6.03e-07	unnamed protein product [Tetraodon nigroviridis]	1.5735	0.00489877
UF_Msa_AF_109205	CAA69878	3.59e-12	aspartic protease [Trematomus bernacchii]	1.57516	0.00194515
UF_Msa_AF_104926	CAF99476	8.24e-09	unnamed protein product [Tetraodon nigroviridis]	1.5752	0.00169511
UF_Msa_AF_102504	CAG11554	6.82e-11	unnamed protein product [Tetraodon nigroviridis]	1.57671	0.00640283
UF_Msa_AF_107314	CAG01158	3.34e-05	unnamed protein product [Tetraodon nigroviridis]	1.57699	0.00134519
UF_Msa_AF_100960	NP_001075216	5.09e-06	hypothetical protein LOC557960 [Danio rerio] >gi|124481805|gb|AAI33154.1| Zgc:158761 [Danio rerio]	1.5774	0.00200058
UF_Msa_AF_106162	CAF98205	3.33e-05	unnamed protein product [Tetraodon nigroviridis]	1.57754	0.00419682
UF_Msa_AF_107515	CAG11541	8.86e-06	unnamed protein product [Tetraodon nigroviridis]	1.57817	1.44913e-06
UF_Msa_AF_109065	CAF95687	4.71e-07	unnamed protein product [Tetraodon nigroviridis]	1.57991	0.00734854
UF_Msa_AF_100256	CAG02713	3.92e-06	unnamed protein product [Tetraodon nigroviridis]	1.58388	5.21953e-06
UF_Msa_AF_107098	NP_001038753	6.71e-06	hypothetical protein LOC692319 [Danio rerio] >gi|95132385|gb|AAI16523.1| Zgc:136374 [Danio rerio]	1.58423	0.00468932
UF_Msa_CF_122042	CAF89632	0.000181	unnamed protein product [Tetraodon nigroviridis]	1.58496	0.00109607
UF_Msa_AF_105732	CAG00978	8.56e-14	unnamed protein product [Tetraodon nigroviridis]	1.58548	0.00183107
UF_Msa_AF_102351	CAG04171	4.66e-07	unnamed protein product [Tetraodon nigroviridis]	1.58576	0.00156224
UF_Msa_AF_108502	CAG03244	9.88e-10	unnamed protein product [Tetraodon nigroviridis]	1.5877	0.000237029
UF_Msa_AF_107701	CAG09507	0.000147	unnamed protein product [Tetraodon nigroviridis]	1.58871	4.10696e-05
UF_Msa_AF_103996	XP_001509092	2.73e-07	PREDICTED: similar to Probable phospholipid-transporting ATPase IIA (ATPase class II type 9A) (ATPase IIA) [Ornithorhynchus anatinus]	1.58944	0.000149405
UF_Msa_AF_109710	CAF90359	4.44e-10	unnamed protein product [Tetraodon nigroviridis]	1.59041	6.54984e-05
UF_Msa_AF_102022	ABI95427	1.88e-13	period 4 [Astatotilapia burtoni]	1.59087	0.000360012
UF_Msa_AF_100833	2DW4_A	1.38e-11	Chain A, Crystal Structure Of Human Lsd1 At 2.3 A Resolution	1.59107	0.000571563
UF_Msa_AF_103449	CAG09745	2.16e-19	unnamed protein product [Tetraodon nigroviridis]	1.5915	0.00014507
UF_Msa_AF_105097	CAG03818	2.7e-07	unnamed protein product [Tetraodon nigroviridis]	1.59174	1.34394e-06
UF_Msa_AF_102298	CAG08542	3.82e-09	unnamed protein product [Tetraodon nigroviridis]	1.59241	0.00123022
UF_Msa_AF_107011	AAH71285	2.98e-06	Map2k3 protein [Danio rerio]	1.59273	0.00650151
UF_Msa_AF_105001	CAG05854	1.18e-10	unnamed protein product [Tetraodon nigroviridis]	1.59339	0.00241665
UF_Msa_AF_103344	AAI53605	1.03e-06	Zgc:56407 [Danio rerio]	1.59389	0.000134502
UF_Msa_AF_104287	CAF95685	8.66e-06	unnamed protein product [Tetraodon nigroviridis]	1.59516	0.005457
UF_Msa_AF_107211	XP_001331861	7.66e-20	PREDICTED: similar to ATP-dependent RNA helicase, partial [Danio rerio]	1.59952	0.00118412
UF_Msa_AF_104104	CAG13044	4.45e-10	unnamed protein product [Tetraodon nigroviridis]	1.59959	0.00716081
UF_Msa_AF_105031	XP_689811	5.69e-05	PREDICTED: similar to Utp14a protein [Danio rerio] >gi|123232998|emb|CAM15686.1| novel protein similar to vertebrate UTP14, U3 small nucleolar ribonucleoprotein, homolog A (yeast) (UTP14A) [Danio rerio]	1.60148	0.000622442
UF_Msa_AF_103548	Q9IA79	9.75e-32	Probable Bax inhibitor 1 (BI-1) (Testis-enhanced gene transcript protein homolog) >gi|7340062|gb|AAF61067.1|AF220548_1 testis enhanced gene transcript-like protein [Paralichthys olivaceus]	1.60309	0.000293211
UF_Msa_AF_107635	Q3KQD1	6.48e-09	Pre-mRNA-splicing factor SLU7	1.60366	0.000362182
UF_Msa_CF_127281	CAF99943	0.00033	unnamed protein product [Tetraodon nigroviridis]	1.6067	0.00347552
UF_Msa_AF_101925	CAG05946	1.17e-10	unnamed protein product [Tetraodon nigroviridis]	1.6077	0.000382664
UF_Msa_AF_105866	XP_417682	4.4e-05	PREDICTED: similar to mitochondrial solute carrier protein [Gallus gallus]	1.61025	0.000570983
UF_Msa_AF_106927	XP_001331006	2.42e-13	PREDICTED: hypothetical protein [Danio rerio]	1.61093	0.0005858
UF_Msa_AF_102185	CAG05269	4.66e-07	unnamed protein product [Tetraodon nigroviridis]	1.61202	0.00151697
UF_Msa_AF_101529	CAF91960	7.59e-10	unnamed protein product [Tetraodon nigroviridis]	1.61279	0.000620505
UF_Msa_AF_110288	CAG08556	1.14e-05	unnamed protein product [Tetraodon nigroviridis]	1.6147	0.0114514
UF_Msa_AF_107130	CAF94942	2.43e-08	unnamed protein product [Tetraodon nigroviridis]	1.61582	0.0115193
UF_Msa_AF_109519	XP_001344682	5.13e-08	PREDICTED: hypothetical protein, partial [Danio rerio]	1.61627	0.000553418
UF_Msa_AF_105674	CAF95617	5.73e-05	unnamed protein product [Tetraodon nigroviridis]	1.61924	0.00137652
UF_Msa_AF_103068	CAF96262	0.000126	unnamed protein product [Tetraodon nigroviridis]	1.6193	1.29859e-05
UF_Msa_AF_101420	CAF96857	1.43e-18	unnamed protein product [Tetraodon nigroviridis]	1.61972	0.00129705
UF_Msa_AF_110083	XP_001340239	2.88e-09	PREDICTED: hypothetical protein [Danio rerio]	1.61979	2.02404e-05
UF_Msa_AF_105466	NP_955961	2.94e-11	C1GALT1-specific chaperone 1 [Danio rerio] >gi|32493350|gb|AAH54694.1| C1GALT1-specific chaperone 1 [Danio rerio]	1.61986	2.64071e-07
UF_Msa_AF_101093	CAG03871	3.42e-10	unnamed protein product [Tetraodon nigroviridis]	1.6206	0.00899249
UF_Msa_AF_105559	AAH97093	1.62e-12	Ldb4 protein [Danio rerio]	1.62167	0.00096744
UF_Msa_AF_108141	NP_001018418	3.63e-12	hypothetical protein LOC553606 [Danio rerio] >gi|63100636|gb|AAH95217.1| Zgc:110281 [Danio rerio]	1.62326	0.00276436
UF_Msa_AF_109004	CAG12858	4.92e-09	unnamed protein product [Tetraodon nigroviridis]	1.62348	0.00231132
UF_Msa_AF_102781	XP_001516608	4.73e-12	PREDICTED: hypothetical protein, partial [Ornithorhynchus anatinus]	1.62413	9.78787e-06
UF_Msa_AF_109381	CAG05408	5.45e-08	unnamed protein product [Tetraodon nigroviridis]	1.625	0.000465907
UF_Msa_AF_101115	NP_001012247	6.86e-11	MYC binding protein 2 [Danio rerio] >gi|56961715|gb|AAW31810.1| Esrom [Danio rerio]	1.6263	0.00121903
UF_Msa_AF_101251	CAG10027	4.66e-12	unnamed protein product [Tetraodon nigroviridis]	1.63054	0.00475838
UF_Msa_AF_102809	XP_687684	2.62e-10	PREDICTED: similar to LOC779479 protein isoform 1 [Danio rerio]	1.63111	2.44791e-06
UF_Msa_AF_106953	CAG06840	0.000125	unnamed protein product [Tetraodon nigroviridis]	1.6318	0.00173527
UF_Msa_AF_103176	CAF94652	1.31e-19	unnamed protein product [Tetraodon nigroviridis]	1.63192	0.00340664
UF_Msa_AF_104696	NP_001002174	1.21e-11	mitochondrial ribosome recycling factor [Danio rerio] >gi|49256675|gb|AAH74048.1| Mitochondrial ribosome recycling factor [Danio rerio]	1.6324	0.00139624
UF_Msa_AF_110202	XP_687410	1.86e-08	PREDICTED: similar to TRF1-interacting ankyrin-related ADP-ribose polymerase [Danio rerio]	1.63494	0.000177082
UF_Msa_AF_105917	CAG03757	3.63e-12	unnamed protein product [Tetraodon nigroviridis]	1.63521	0.0092007
UF_Msa_AF_109816	CAG03898	1.37e-06	unnamed protein product [Tetraodon nigroviridis]	1.63657	0.000157097
UF_Msa_CF_118823	NP_001013468	0.000286	hypothetical protein LOC541322 [Danio rerio] >gi|60649639|gb|AAH90471.1| Zgc:113054 [Danio rerio]	1.63745	0.00173855
UF_Msa_AF_103487	CAG06749	1.63e-17	unnamed protein product [Tetraodon nigroviridis]	1.63754	0.000196583
UF_Msa_AF_109568	CAG01484	4.93e-09	unnamed protein product [Tetraodon nigroviridis]	1.63775	0.00150462
UF_Msa_AF_102685	CAG04910	1.35e-06	unnamed protein product [Tetraodon nigroviridis]	1.63952	0.00472425
UF_Msa_AF_107925	CAJ29032	0.000125	Williams syndrome transcription factor [Xenopus laevis]	1.63979	0.00332715
UF_Msa_AF_108975	AAQ18502	5.11e-06	transcription factor Sox11 [Takifugu rubripes]	1.63997	0.0032442
UF_Msa_AF_102501	CAG07645	4.19e-08	unnamed protein product [Tetraodon nigroviridis]	1.64098	1.16675e-05
UF_Msa_AF_101305	CAG12188	1.44e-08	unnamed protein product [Tetraodon nigroviridis]	1.64283	0.00332881
UF_Msa_AF_104177	CAF98508	1.24e-12	unnamed protein product [Tetraodon nigroviridis]	1.64338	0.00296495
UF_Msa_AF_105604	CAG00219	3.73e-09	unnamed protein product [Tetraodon nigroviridis]	1.64375	0.00456059
UF_Msa_AF_104377	XP_001337630	0.000818	PREDICTED: similar to MGC85590 protein [Danio rerio]	1.6441	0.000111975
UF_Msa_AF_100878	CAF98154	1.31e-09	unnamed protein product [Tetraodon nigroviridis]	1.64786	4.79811e-05
UF_Msa_AF_105243	CAG10876	7.61e-10	unnamed protein product [Tetraodon nigroviridis]	1.64871	9.64393e-05
UF_Msa_AF_103079	XP_001339757	4.59e-07	PREDICTED: hypothetical protein [Danio rerio]	1.64878	0.0103793
UF_Msa_AF_103714	CAF93718	2.31e-06	unnamed protein product [Tetraodon nigroviridis]	1.64907	0.000811514
UF_Msa_AF_104313	XP_001503664	6.63e-14	PREDICTED: similar to UbcM4-interacting protein 4 [Equus caballus]	1.65162	0.00037567
UF_Msa_AF_108630	NP_001007292	1.69e-09	3-oxoacid CoA transferase 1 [Danio rerio] >gi|50603835|gb|AAH78408.1| 3-oxoacid CoA transferase 1 [Danio rerio]	1.65191	0.000184034
UF_Msa_AF_102224	CAF95685	0	unnamed protein product [Tetraodon nigroviridis]	1.65379	0.00460932
UF_Msa_AF_105052	XP_001506787	1.03e-06	PREDICTED: similar to spinster, partial [Ornithorhynchus anatinus]	1.65386	0.00124151
UF_Msa_AF_109041	CAG02925	0.000219	unnamed protein product [Tetraodon nigroviridis]	1.65433	0.0102459
UF_Msa_AF_110235	XP_689914	3.93e-06	PREDICTED: similar to MGC68847 protein [Danio rerio]	1.65497	3.33559e-05
UF_Msa_AF_100090	NP_991266	1.35e-06	ATPase family, AAA domain containing 3B [Danio rerio] >gi|41944868|gb|AAH65962.1| ATPase family, AAA domain containing 3B [Danio rerio]	1.65571	0.00151039
UF_Msa_AF_104907	NP_998495	6.23e-12	small G protein signaling modulator 3 [Danio rerio] >gi|32451660|gb|AAH54597.1| Small G protein signaling modulator 3 [Danio rerio]	1.65717	0.00288459
UF_Msa_AF_105744	CAG04555	4.42e-10	unnamed protein product [Tetraodon nigroviridis]	1.65766	1.77488e-05
UF_Msa_AF_106437	CAP09430	4.51e-07	novel protein (zgc:63908) [Danio rerio]	1.65797	0.00949424
UF_Msa_AF_101404	CAG09692	1.14e-05	unnamed protein product [Tetraodon nigroviridis]	1.65828	4.1828e-05
UF_Msa_AF_105155	XP_001333791	2.75e-09	PREDICTED: hypothetical protein [Danio rerio]	1.65944	0.000873174
UF_Msa_AF_109801	XP_001074572	1.99e-10	PREDICTED: similar to succinate-Coenzyme A ligase, GDP-forming, beta subunit isoform 4 [Rattus norvegicus] >gi|149036796|gb|EDL91414.1| rCG56440 [Rattus norvegicus]	1.66027	0.00358171
UF_Msa_AF_110122	CAG09323	2.87e-09	unnamed protein product [Tetraodon nigroviridis]	1.66045	0.000338112
UF_Msa_AF_106948	XP_001340351	1.55e-07	PREDICTED: similar to opioid growth factor receptor [Danio rerio]	1.66067	0.0016569
UF_Msa_AF_105458	CAP09240	3.35e-25	novel protein (zgc:112536) [Danio rerio] >gi|157888715|emb|CAP09376.1| novel protein (zgc:112536) [Danio rerio]	1.66136	0.00108015
UF_Msa_AF_102782	CAG06926	3e-11	unnamed protein product [Tetraodon nigroviridis]	1.66194	0.00358596
UF_Msa_AF_102843	XP_001515527	3.77e-09	PREDICTED: similar to KIAA1604 protein [Ornithorhynchus anatinus]	1.66379	0.000645952
UF_Msa_AF_100935	XP_687873	1.58e-07	PREDICTED: hypothetical protein [Danio rerio]	1.66405	0.0113004
UF_Msa_AF_106768	CAG08156	1.03e-06	unnamed protein product [Tetraodon nigroviridis]	1.67173	0.000429938
UF_Msa_AF_110242	CAF91931	8.84e-06	unnamed protein product [Tetraodon nigroviridis]	1.67293	3.20819e-07
UF_Msa_AF_108817	AAO45173	6.06e-26	splicing factor arginine/serine-rich 3 [Paralichthys olivaceus]	1.6758	0.000484039
UF_Msa_AF_108106	Q7T277	3.99e-11	Protein transport protein Sec61 subunit alpha >gi|48428619|sp|Q7T278|SC61A_HARAN Protein transport protein Sec61 subunit alpha >gi|32450765|gb|AAM62135.1| Sec61 [Harpagifer antarcticus] >gi|32450767|gb|AAM62136.1| Sec61 [Dissostichus mawsoni]	1.67626	0.000107156
UF_Msa_AF_101917	XP_698238	2.22e-09	PREDICTED: hypothetical protein [Danio rerio]	1.67914	0.000447233
UF_Msa_AF_108816	AAX08089	1.55e-07	E2A-1 transcription factor [Ictalurus punctatus]	1.67989	7.20804e-06
UF_Msa_AF_109460	CAH59399	9.58e-23	6-Phosphogluconate dehydrogenase [Platichthys flesus]	1.68504	0.000662284
UF_Msa_AF_101410	CAG00041	1.54e-22	unnamed protein product [Tetraodon nigroviridis]	1.68812	0.00221469
UF_Msa_AF_104185	XP_001499630	3.53e-07	PREDICTED: hypothetical protein [Equus caballus]	1.68894	0.000776376
UF_Msa_AF_106147	CAG06143	1.53e-10	unnamed protein product [Tetraodon nigroviridis]	1.68914	8.71692e-05
UF_Msa_AF_102973	AAI29284	3.26e-13	Zgc:113480 [Danio rerio]	1.68999	0.00243153
UF_Msa_AF_107582	NP_957282	4.75e-27	signal recognition particle 54 [Danio rerio] >gi|28277732|gb|AAH45474.1| Signal recognition particle 54 [Danio rerio] >gi|45709065|gb|AAH67588.1| Signal recognition particle 54 [Danio rerio]	1.69068	5.76802e-05
UF_Msa_AF_101524	CAF88489	6.13e-12	unnamed protein product [Tetraodon nigroviridis]	1.69105	0.011207
UF_Msa_AF_103274	CAG09157	6.88e-11	unnamed protein product [Tetraodon nigroviridis]	1.69184	0.000606597
UF_Msa_AF_100381	XP_001493576	2.32e-06	PREDICTED: similar to DNA topoisomerase III beta [Equus caballus]	1.6921	0.000960101
UF_Msa_AF_104779	CAG03630	5.76e-10	unnamed protein product [Tetraodon nigroviridis]	1.69354	2.20874e-05
UF_Msa_AF_100185	CAF98136	5.11e-06	unnamed protein product [Tetraodon nigroviridis]	1.69913	0.00528759
UF_Msa_AF_109542	CAG07482	2.13e-12	unnamed protein product [Tetraodon nigroviridis]	1.70073	0.000108078
UF_Msa_AF_100701	NP_998353	2.88e-09	hypothetical protein LOC406257 [Danio rerio] >gi|29791574|gb|AAH50507.1| Zgc:56231 [Danio rerio] >gi|37959889|gb|AAP73749.1| kinesin-like protein Surhe [Danio rerio] >gi|44890348|gb|AAH66709.1| Zgc:56231 [Danio rerio]	1.70121	0.00283174
UF_Msa_AF_108384	CAF96264	2.11e-12	unnamed protein product [Tetraodon nigroviridis]	1.70124	0.0108848
UF_Msa_AF_104198	CAG13495	1.57e-24	unnamed protein product [Tetraodon nigroviridis]	1.70173	0.00128991
UF_Msa_AF_100857	NP_001083878	1.38e-11	Akt [Xenopus laevis] >gi|82246625|sp|Q98TY9|AKT1_XENLA RAC-alpha serine/threonine-protein kinase (RAC-PK-alpha) (Protein kinase Akt-1) (Protein kinase B, alpha) (PKB alpha) (xAkt) >gi|12539654|gb|AAG59601.1|AF317656_1 Akt [Xenopus laevis]	1.70322	0.00217962
UF_Msa_AF_103433	CAG07801	1.36e-06	unnamed protein product [Tetraodon nigroviridis]	1.70331	0.00166476
UF_Msa_AF_109145	BAC75706	4.19e-08	similar to maternal embryonic leucine zipper kinase [Danio rerio]	1.70487	0.000111469
UF_Msa_AF_105829	CAG00639	1.59e-07	unnamed protein product [Tetraodon nigroviridis]	1.70653	0.00717555
UF_Msa_AF_100620	CAP09358	4.32e-13	novel protein (zgc:56713) [Danio rerio]	1.70749	0.000139809
UF_Msa_CF_123448	NP_998075	0.000283	hypothetical protein LOC405846 [Danio rerio] >gi|45501129|gb|AAH67164.1| Zgc:77002 [Danio rerio]	1.7082	0.00174541
UF_Msa_AF_108444	XP_870782	1.37e-11	PREDICTED: similar to forkhead/winged helix-like transcription factor 7, partial [Bos taurus]	1.70903	0.00539016
UF_Msa_AF_104209	NP_001011731	3.46e-08	hyaluronan mediated motility receptor [Takifugu rubripes]	1.71017	0.000451002
UF_Msa_CF_118621	XP_001519070	0.000488	PREDICTED: hypothetical protein [Ornithorhynchus anatinus]	1.71214	9.95832e-05
UF_Msa_AF_104489	CAG04129	2.05e-07	unnamed protein product [Tetraodon nigroviridis]	1.71344	0.00260153
UF_Msa_AF_106221	XP_687852	3.91e-06	PREDICTED: similar to hCG28723 [Danio rerio] >gi|159156007|gb|AAI54829.1| Unknown (protein for MGC:175098) [Danio rerio]	1.71487	0.00167817
UF_Msa_AF_107475	NP_001007306	4.23e-09	hypothetical protein LOC492339 [Danio rerio] >gi|55249641|gb|AAH85654.1| Zgc:92257 [Danio rerio]	1.71597	0.000236819
UF_Msa_AF_102010	CAG05269	5.42e-08	unnamed protein product [Tetraodon nigroviridis]	1.71651	0.000716922
UF_Msa_CF_118062	XP_694886	0.00037	PREDICTED: similar to Sh3yl1 [Danio rerio]	1.719	0.000162934
UF_Msa_AF_104181	CAF91706	1.17e-10	unnamed protein product [Tetraodon nigroviridis]	1.71989	0.000562297
UF_Msa_AF_109569	CAG11872	5.65e-40	unnamed protein product [Tetraodon nigroviridis]	1.72052	0.000691783
UF_Msa_AF_103047	CAG11155	1.98e-10	unnamed protein product [Tetraodon nigroviridis]	1.72087	0.000121273
UF_Msa_AF_101108	CAG01302	1.89e-08	unnamed protein product [Tetraodon nigroviridis]	1.72121	0.0102196
UF_Msa_AF_104457	XP_687066	1.46e-23	PREDICTED: similar to UDP-glucose dehydrogenase [Danio rerio] >gi|159155995|gb|AAI54795.1| UDP-glucose dehydrogenase [Danio rerio]	1.72188	0.00264431
UF_Msa_AF_100085	XP_001500529	3.08e-11	PREDICTED: similar to gamma1-adaptin isoform 1 [Equus caballus]	1.72445	3.72232e-05
UF_Msa_AF_108419	CAF98136	5.18e-06	unnamed protein product [Tetraodon nigroviridis]	1.72888	0.000830088
UF_Msa_AF_108696	CAF97980	1.21e-07	unnamed protein product [Tetraodon nigroviridis]	1.73002	0.000106747
UF_Msa_AF_105476	NP_001014353	1.1e-11	hypothetical protein LOC541518 [Danio rerio] >gi|82178452|sp|Q58EM4|CF211_BRARE UPF0364 protein C6orf211 homolog >gi|61402484|gb|AAH91842.1| Zgc:110816 [Danio rerio]	1.73215	4.91987e-05
UF_Msa_AF_110032	CAG08291	5.63e-05	unnamed protein product [Tetraodon nigroviridis]	1.73288	0.000779791
UF_Msa_AF_101537	CAG12739	1.06e-11	unnamed protein product [Tetraodon nigroviridis]	1.73301	0.000329378
UF_Msa_AD_200089	CAF98865	3.2e-34	unnamed protein product [Tetraodon nigroviridis]	1.73505	0.00113095
UF_Msa_CF_126767	CAG00776	0.000215	unnamed protein product [Tetraodon nigroviridis]	1.73597	0.000158251
UF_Msa_AF_105094	XP_001369295	9.3e-08	PREDICTED: similar to UDP-GalNAc:polypeptide N-acetylgalactosaminyl transferase [Monodelphis domestica]	1.73859	0.000193938
UF_Msa_AF_105329	ABQ08578	4.52e-35	cytochrome P450 26A1 [Oryzias latipes]	1.74103	0.0108869
UF_Msa_AF_100393	NP_001073495	0.000116	hypothetical protein LOC566236 [Danio rerio] >gi|112418821|gb|AAI22137.1| Zgc:153083 [Danio rerio]	1.74363	9.20659e-05
UF_Msa_AF_108372	CAG01240	9.83e-05	unnamed protein product [Tetraodon nigroviridis]	1.75152	0.00434736
UF_Msa_AF_100343	CAG07818	2.45e-08	unnamed protein product [Tetraodon nigroviridis]	1.75576	0.00136654
UF_Msa_AF_106914	XP_702063	1.21e-07	PREDICTED: hypothetical protein [Danio rerio]	1.76419	2.20428e-07
UF_Msa_AF_107131	CAG00507	1.72e-06	unnamed protein product [Tetraodon nigroviridis]	1.76791	0.00156161
UF_Msa_AF_101990	CAG10492	9.34e-29	unnamed protein product [Tetraodon nigroviridis]	1.77003	0.00250078
UF_Msa_AF_110218	CAG06067	3.1e-05	unnamed protein product [Tetraodon nigroviridis]	1.7734	0.000930936
UF_Msa_AF_108959	CAF97898	1.76e-18	unnamed protein product [Tetraodon nigroviridis]	1.77396	6.70014e-05
UF_Msa_AF_106883	CAG07108	1.14e-05	unnamed protein product [Tetraodon nigroviridis]	1.77668	1.52156e-05
UF_Msa_AF_109947	CAF95248	9.85e-10	unnamed protein product [Tetraodon nigroviridis]	1.77743	0.000462538
UF_Msa_AF_110033	NP_001017770	0.000367	hypothetical protein LOC550467 [Danio rerio] >gi|62202667|gb|AAH93185.1| Zgc:112072 [Danio rerio]	1.7779	0.000643944
UF_Msa_AF_102131	XP_684070	1.44e-08	PREDICTED: similar to myosin IXB, [Danio rerio]	1.7782	0.00166763
UF_Msa_AF_103351	CAF89998	3.18e-25	unnamed protein product [Tetraodon nigroviridis]	1.77847	3.03001e-05
UF_Msa_AF_101876	NP_001092201	5.44e-07	IQ motif containing with AAA domain [Danio rerio] >gi|148744301|gb|AAI42594.1| Iqca protein [Danio rerio]	1.78374	0.0110047
UF_Msa_AF_102954	XP_001341029	0.000367	PREDICTED: hypothetical protein [Danio rerio]	1.78409	9.82325e-05
UF_Msa_AF_107713	CAF97729	3.41e-10	unnamed protein product [Tetraodon nigroviridis]	1.78576	7.47581e-05
UF_Msa_AF_101774	CAG07429	5.43e-10	unnamed protein product [Tetraodon nigroviridis]	1.79317	0.00661202
UF_Msa_AF_103810	CAF90504	7.15e-08	unnamed protein product [Tetraodon nigroviridis]	1.79342	0.00244479
UF_Msa_AF_100473	XP_001511081	1.3e-09	PREDICTED: similar to p85 beta subunit of phosphatidyl-inositol-3-kinase [Ornithorhynchus anatinus]	1.79391	0.00700066
UF_Msa_AF_106895	NP_001074109	1.51e-25	hypothetical protein LOC791158 [Danio rerio] >gi|120538678|gb|AAI29378.1| Zgc:158680 [Danio rerio]	1.79447	0.00190326
UF_Msa_AF_101470	CAG01183	2.35e-16	unnamed protein product [Tetraodon nigroviridis]	1.79662	0.00139308
UF_Msa_AF_103335	XP_690281	2.5e-05	PREDICTED: hypothetical protein [Danio rerio]	1.79813	0.000332718
UF_Msa_AF_104812	CAF95853	3.78e-09	unnamed protein product [Tetraodon nigroviridis]	1.80383	0.00485446
UF_Msa_AF_105234	CAF98747	7.35e-05	unnamed protein product [Tetraodon nigroviridis]	1.80767	6.39676e-05
UF_Msa_CF_120555	CAF95685	0.000269	unnamed protein product [Tetraodon nigroviridis]	1.80833	9.89425e-05
UF_Msa_AF_101848	CAF95102	1.42e-08	unnamed protein product [Tetraodon nigroviridis]	1.80969	4.61252e-05
UF_Msa_AF_108988	CAF96346	0	unnamed protein product [Tetraodon nigroviridis]	1.8097	0.0105379
UF_Msa_AF_109194	XP_700731	1.81e-09	PREDICTED: hypothetical protein [Danio rerio]	1.81084	0.000341668
UF_Msa_AF_105872	XP_001335366	5.41e-08	PREDICTED: hypothetical protein [Danio rerio]	1.81194	0.00161788
UF_Msa_AF_107823	CAF99802	3.37e-10	unnamed protein product [Tetraodon nigroviridis]	1.81545	0.000453954
UF_Msa_AF_109468	CAG11468	3.99e-06	unnamed protein product [Tetraodon nigroviridis]	1.81773	1.06527e-06
UF_Msa_AF_101261	CAG10524	7.75e-12	unnamed protein product [Tetraodon nigroviridis]	1.818	0.00208202
UF_Msa_AF_105032	AAI54302	4.2e-08	Phf10 protein [Danio rerio]	1.81935	0.00223705
UF_Msa_AF_101357	CAG00512	1.35e-11	unnamed protein product [Tetraodon nigroviridis]	1.82192	0.000100045
UF_Msa_AD_200350	CAG17628	0	nuclear receptor subfamily 0, group B, member 1 [Dicentrarchus labrax]	1.82243	1.05948e-05
UF_Msa_AD_200311	AAT45248	1.02e-30	unknown [Sparus aurata]	1.82353	0.00410073
UF_Msa_CF_119264	XP_001344747	9.94e-10	PREDICTED: hypothetical protein [Danio rerio]	1.82496	0.00946756
UF_Msa_CF_120187	XP_687566	0.000936	PREDICTED: similar to LOC494737 protein [Danio rerio]	1.82531	0.00226784
UF_Msa_AF_110078	CAG11872	5.37e-13	unnamed protein product [Tetraodon nigroviridis]	1.82565	3.58106e-06
UF_Msa_AF_110280	CAG07801	9.51e-10	unnamed protein product [Tetraodon nigroviridis]	1.82579	0.000272122
UF_Msa_CF_127051	XP_001334083	0.000165	PREDICTED: hypothetical protein [Danio rerio]	1.82617	0.00337894
UF_Msa_AF_109052	NP_998694	1.19e-20	transmembrane protein 50A [Danio rerio] >gi|27882119|gb|AAH44368.1| Transmembrane protein 50A [Danio rerio]	1.83891	0.00550898
UF_Msa_AF_106880	CAF95347	1.03e-06	unnamed protein product [Tetraodon nigroviridis]	1.8536	0.000226927
UF_Msa_AF_103029	CAF98703	2.3e-06	unnamed protein product [Tetraodon nigroviridis]	1.85862	0.00105425
UF_Msa_AF_107213	CAG09010	2.43e-08	unnamed protein product [Tetraodon nigroviridis]	1.85996	6.13438e-05
UF_Msa_AF_103096	CAG08578	4.46e-10	unnamed protein product [Tetraodon nigroviridis]	1.86166	0.000148336
UF_Msa_AF_107175	CAE45343	9.2e-05	TPA: C1 inhibitor precursor [Paralichthys olivaceus]	1.86178	1.47694e-05
UF_Msa_AF_103314	CAF97420	1.03e-11	unnamed protein product [Tetraodon nigroviridis]	1.86257	0.000459174
UF_Msa_CF_126305	CAF95685	0.000622	unnamed protein product [Tetraodon nigroviridis]	1.86531	0.000180196
UF_Msa_AF_109727	CAF95181	2.33e-06	unnamed protein product [Tetraodon nigroviridis]	1.86701	4.1796e-05
UF_Msa_AF_109020	CAB65356	0.000127	apolipoprotein E [Scophthalmus maximus]	1.86719	0.00235044
UF_Msa_AF_107236	CAF95617	1.11e-18	unnamed protein product [Tetraodon nigroviridis]	1.87013	0.00125586
UF_Msa_AF_109353	NP_001002344	0	hypothetical protein LOC436616 [Danio rerio] >gi|49904377|gb|AAH75919.1| Zgc:92184 [Danio rerio]	1.87138	1.49252e-05
UF_Msa_AF_100147	CAG10455	1.54e-10	unnamed protein product [Tetraodon nigroviridis]	1.87309	0.00225502
UF_Msa_AF_100262	NP_001002710	2.2e-09	hypothetical protein LOC436983 [Danio rerio] >gi|49900579|gb|AAH76093.1| Zgc:92601 [Danio rerio]	1.8774	0.0008296
UF_Msa_AF_105843	CAG05847	1.64e-37	unnamed protein product [Tetraodon nigroviridis]	1.88207	0.000240535
UF_Msa_AF_101723	XP_688332	1.17e-15	PREDICTED: hypothetical protein [Danio rerio]	1.89226	0.000891081
UF_Msa_AF_109438	XP_001512630	3.24e-05	PREDICTED: similar to meteorin, glial cell differentiation regulator, partial [Ornithorhynchus anatinus]	1.89976	4.37443e-05
UF_Msa_AF_106301	CAG10501	6.71e-06	unnamed protein product [Tetraodon nigroviridis]	1.90598	8.27045e-05
UF_Msa_AF_108728	AAR16325	1.16e-10	met proto-oncogene precursor [Tetraodon nigroviridis]	1.91408	0.000285405
UF_Msa_AF_102266	CAF94405	5.45e-08	unnamed protein product [Tetraodon nigroviridis]	1.9151	0.000678553
UF_Msa_AF_106156	NP_001072892	7.12e-08	hypothetical protein LOC780354 [Xenopus tropicalis] >gi|116487769|gb|AAI25783.1| Hypothetical protein MGC147350 [Xenopus tropicalis]	1.91519	0.000156104
UF_Msa_AF_103748	NP_001020631	3.92e-06	hypothetical protein LOC334190 [Danio rerio] >gi|66910485|gb|AAH97174.1| Zgc:114115 [Danio rerio]	1.92324	0.00143237
UF_Msa_AF_109442	XP_001513723	2.77e-12	PREDICTED: similar to tumor protein p53 binding protein, 2 [Ornithorhynchus anatinus]	1.92593	0.00212422
UF_Msa_AF_104130	CAG06072	0	unnamed protein product [Tetraodon nigroviridis]	1.92779	0.00908479
UF_Msa_AF_103360	CAF89393	1.21e-07	unnamed protein product [Tetraodon nigroviridis]	1.93248	0.000130722
UF_Msa_AF_102203	CAG09849	1.67e-09	unnamed protein product [Tetraodon nigroviridis]	1.93368	4.75537e-05
UF_Msa_AF_103732	FAA00305	1.5e-28	TPA: LIM-domain-binding protein 4a [Gasterosteus aculeatus]	1.93413	0.000487774
UF_Msa_AF_103635	NP_001038950	3.05e-11	phosphatidylinositol 4-kinase II [Danio rerio] >gi|123903349|sp|Q49GP5|P4K2B_BRARE Phosphatidylinositol 4-kinase type 2-beta (Phosphatidylinositol 4-kinase type II-beta) >gi|62860898|gb|AAY16566.1| phosphatidylinositol 4-kinase II beta [Danio rerio] >gi|12	1.94396	1.76412e-05
UF_Msa_AF_100514	CAG06776	7.31e-13	unnamed protein product [Tetraodon nigroviridis]	1.94865	3.81585e-06
UF_Msa_AF_103322	NP_001002740	7.33e-05	elongation factor-2 kinase [Danio rerio] >gi|49903174|gb|AAH76410.1| Elongation factor-2 kinase [Danio rerio]	1.95109	0.000525385
UF_Msa_AF_108627	XP_001344136	4.74e-09	PREDICTED: similar to LIM only 4 protein [Danio rerio]	1.96211	6.57157e-05
UF_Msa_AF_100014	CAG12972	1.71e-09	unnamed protein product [Tetraodon nigroviridis]	1.96499	0.00106306
UF_Msa_AF_105672	CAG04839	0.000145	unnamed protein product [Tetraodon nigroviridis]	1.96697	0.00139286
UF_Msa_AD_200269	ABF47516	3.18e-41	steroidogenic factor 1 [Odontesthes hatcheri]	1.96723	0.00654008
UF_Msa_AF_103151	CAG01541	4.28e-05	unnamed protein product [Tetraodon nigroviridis]	1.98747	0.000217979
UF_Msa_AF_104806	CAG01448	4.4e-05	unnamed protein product [Tetraodon nigroviridis]	2.00735	0.000723256
UF_Msa_AF_102356	NP_956761	2.08e-07	hypothetical protein LOC393439 [Danio rerio] >gi|32766353|gb|AAH55172.1| Transmembrane protein 110 [Danio rerio]	2.0154	2.26806e-05
UF_Msa_AF_103101	NP_001006807	2.53e-05	thyroid hormone receptor interactor 11 [Xenopus tropicalis] >gi|49898954|gb|AAH76681.1| Thyroid hormone receptor interactor 11 [Xenopus tropicalis]	2.01683	0.000709509
UF_Msa_AF_109652	CAG07794	2.27e-06	unnamed protein product [Tetraodon nigroviridis]	2.01692	0.00373673
UF_Msa_AF_102660	CAF91098	6.42e-19	unnamed protein product [Tetraodon nigroviridis]	2.02533	7.71852e-05
UF_Msa_AF_106808	NP_001027849	4.73e-12	neuronal tryptophan hydroxylase 2 [Takifugu rubripes] >gi|47933657|gb|AAT39423.1| neuronal tryptophan hydroxylase 2 [Takifugu rubripes]	2.02551	0.00731169
UF_Msa_AF_107244	CAF91716	2.72e-07	unnamed protein product [Tetraodon nigroviridis]	2.05587	0.000106165
UF_Msa_CF_122342	CAG02657	0.000894	unnamed protein product [Tetraodon nigroviridis]	2.06499	7.44578e-06
UF_Msa_AF_108993	XP_316092	9.47e-08	AGAP006044-PA [Anopheles gambiae str. PEST] >gi|157015934|gb|EAA11663.5| AGAP006044-PA [Anopheles gambiae str. PEST]	2.06854	0.00184301
UF_Msa_AF_101615	CAG08050	2.51e-05	unnamed protein product [Tetraodon nigroviridis]	2.06889	0.0108245
UF_Msa_AF_105115	CAG04719	1.37e-11	unnamed protein product [Tetraodon nigroviridis]	2.0708	0.00268091
UF_Msa_AF_104220	AAI34949	3.39e-10	Zgc:162287 protein [Danio rerio]	2.08108	6.06238e-06
UF_Msa_AF_108937	AAX61146	6.61e-06	Niemann-Pick disease type C2 [Oreochromis mossambicus]	2.08611	0.00306654
UF_Msa_AF_104214	XP_692177	2.57e-10	PREDICTED: hypothetical protein [Danio rerio]	2.09652	1.03604e-05
UF_Msa_AF_106272	XP_001336978	2.63e-10	PREDICTED: similar to Histone deacetylase 3 [Danio rerio]	2.10041	0.000121382
UF_Msa_AF_106807	CAF99371	1.69e-09	unnamed protein product [Tetraodon nigroviridis]	2.10582	0.0025094
UF_Msa_CF_118385	ABV21735	4.3e-05	dsRNA-dependent protein kinase [Paralichthys olivaceus]	2.11759	0.00025183
UF_Msa_AD_200158	AAQ77233	0	glutamate-cysteine ligase catalytic subunit [Micropterus salmoides]	2.15161	0.000229084
UF_Msa_AF_102716	CAG11632	3.58e-07	unnamed protein product [Tetraodon nigroviridis]	2.15992	0.00796436
UF_Msa_AF_107950	NP_001003509	8.04e-12	hypothetical protein LOC445115 [Danio rerio] >gi|50417916|gb|AAH78350.1| Zgc:92443 [Danio rerio]	2.15996	1.59212e-05
UF_Msa_AF_103995	ABO36532	2.76e-07	IGF binding protein 2 [Salmo salar]	2.16131	0.00365273
UF_Msa_AF_105246	CAG01049	8.19e-12	unnamed protein product [Tetraodon nigroviridis]	2.16142	0.000270461
UF_Msa_AF_105002	CAF98553	2e-10	unnamed protein product [Tetraodon nigroviridis]	2.17149	1.32862e-05
UF_Msa_AF_102994	BAF64836	0.000219	vitellogenin B [Mugil cephalus]	2.18811	0.00329338
UF_Msa_AF_109358	CAG05362	6e-07	unnamed protein product [Tetraodon nigroviridis]	2.19417	0.000153505
UF_Msa_AF_101533	XP_001491239	5.79e-10	PREDICTED: similar to RING zinc finger protein [Equus caballus]	2.2014	9.55098e-05
UF_Msa_AF_110171	CAG01317	7.42e-05	unnamed protein product [Tetraodon nigroviridis]	2.23046	0.000133072
UF_Msa_AF_106802	XP_418055	3.29e-05	PREDICTED: similar to calcium ATPase (hPMCA4) [Gallus gallus]	2.2436	3.66039e-05
UF_Msa_AF_103359	XP_001510230	3.16e-08	PREDICTED: similar to mKIAA1080 protein [Ornithorhynchus anatinus]	2.25002	0.000102603
UF_Msa_AF_107927	CAF95233	2e-10	unnamed protein product [Tetraodon nigroviridis]	2.25568	0.000860578
UF_Msa_AD_200185	AAS20461	0	growth hormone [Lepomis cyanellus] >gi|110270484|gb|ABG57074.1| growth hormone [Micropterus salmoides]	2.26027	0.00273374
UF_Msa_AF_108037	NP_001006020	4.25e-10	hypothetical protein LOC449999 [Danio rerio] >gi|53733885|gb|AAH83402.1| Zgc:103485 [Danio rerio]	2.27657	0.000347224
UF_Msa_AF_103103	NP_956155	6.86e-11	protein tyrosine phosphatase-like (proline instead of catalytic arginine), member b [Danio rerio] >gi|27882121|gb|AAH44396.1| Protein tyrosine phosphatase-like (proline instead of catalytic arginine), member b [Danio rerio]	2.30476	0.000528991
UF_Msa_AF_105718	CAG01317	8.32e-09	unnamed protein product [Tetraodon nigroviridis]	2.30656	3.46996e-05
UF_Msa_AF_100191	CAF97904	2.75e-07	unnamed protein product [Tetraodon nigroviridis]	2.31123	4.58825e-07
UF_Msa_AF_103795	NP_001098247	0.000219	alpha3-fucosyltransferase [Oryzias latipes] >gi|82194858|sp|Q5F2N2|FUT11_ORYLA Alpha-(1,3)-fucosyltransferase 11 (Galactoside 3-L-fucosyltransferase 11) (Fucosyltransferase 11) (FucT-XI) (Fuc-TXI) >gi|58864766|emb|CAI52077.1| alpha3-fucosyltransferase [Ory	2.3205	0.000119606
UF_Msa_AD_200340	AAU87042	2.04e-09	preproapolipoprotein A-I [Gadus morhua]	2.33306	0.00280687
UF_Msa_AF_108831	CAF96126	6e-07	unnamed protein product [Tetraodon nigroviridis]	2.34825	0.000230064
UF_Msa_AD_200374	NP_001025454	6.13e-37	low density lipoprotein receptor [Danio rerio] >gi|30385210|gb|AAP22970.1| low density lipoprotein receptor [Danio rerio]	2.39803	0.000106502
UF_Msa_AF_105334	NP_001099465	4.7e-12	kelch-like 8 [Rattus norvegicus] >gi|149046740|gb|EDL99514.1| rCG37870, isoform CRA_a [Rattus norvegicus] >gi|149046741|gb|EDL99515.1| rCG37870, isoform CRA_a [Rattus norvegicus]	2.44526	0.000208013
UF_Msa_AF_107827	XP_685654	5.42e-11	PREDICTED: hypothetical protein [Danio rerio] >gi|94733302|emb|CAK05299.1| novel protein similar to vertebrate RAB3, member RAS oncogene family [Danio rerio]	2.46237	6.26121e-06
UF_Msa_AF_106553	CAG09921	1.91e-13	unnamed protein product [Tetraodon nigroviridis]	2.49462	0.00119533
UF_Msa_AF_101805	XP_001331787	2.8e-44	PREDICTED: hypothetical protein [Danio rerio] >gi|125837336|ref|XP_689050.2| PREDICTED: hypothetical protein [Danio rerio]	2.50449	1.08031e-07
UF_Msa_AF_103051	NP_001073434	4.46e-10	hypothetical protein LOC557919 [Danio rerio] >gi|116487618|gb|AAI25925.1| Zgc:153956 [Danio rerio]	2.5106	2.50667e-05
UF_Msa_AF_110239	CAG07063	6.21e-12	unnamed protein product [Tetraodon nigroviridis]	2.55684	0.00479946
UF_Msa_AF_107859	BAE16613	2.31e-06	cholecystokinin [Seriola quinqueradiata]	2.56147	0.00156142
UF_Msa_AF_104524	NP_001002226	3.99e-06	zgc:91991 [Danio rerio] >gi|82184073|sp|Q6GMI7|ENOPH_BRARE Enolase-phosphatase E1 (2,3-diketo-5-methylthio-1-phosphopentane phosphatase) (MASA homolog) >gi|49257537|gb|AAH74060.1| Zgc:91991 [Danio rerio]	2.58232	0.000264243
UF_Msa_AD_200156	AAT85609	0	cytochrome P450 1A [Micropterus salmoides]	2.5902	0.00200674
UF_Msa_AF_108395	XP_001342819	4.02e-11	PREDICTED: hypothetical protein, partial [Danio rerio]	2.62609	0.0044457
UF_Msa_AF_101960	CAF89670	4.93e-09	unnamed protein product [Tetraodon nigroviridis]	2.62923	2.52042e-05
UF_Msa_AF_104636	BAA82370	9.04e-16	elastase 4 precursor [Paralichthys olivaceus]	2.73138	0.000160521
UF_Msa_AF_109146	CAF96614	2.31e-06	unnamed protein product [Tetraodon nigroviridis]	2.75503	5.24178e-05
UF_Msa_AD_200288	XP_688980	9e-30	PREDICTED: hypothetical protein [Danio rerio]	2.78075	0.00102053
UF_Msa_AF_107364	CAG08461	6.07e-07	unnamed protein product [Tetraodon nigroviridis]	2.78279	0.000168738
UF_Msa_AF_104693	CAG14332	7.92e-07	unnamed protein product [Tetraodon nigroviridis]	2.87438	5.41504e-05
UF_Msa_AF_109293	Q684M4	1.54e-10	Kelch-like ECH-associated protein 1 (Cytosolic inhibitor of Nrf2) (INrf2) >gi|51870493|emb|CAG15151.1| kelch-like ECH-associated protein 1 [Sus scrofa]	2.88308	4.50712e-07
UF_Msa_CF_119890	CAG12409	0.000729	unnamed protein product [Tetraodon nigroviridis]	2.93137	0.00188738
UF_Msa_AD_200182	ABH05129	0	cytochrome P450 3A68 [Micropterus salmoides]	2.96849	0.00153957
UF_Msa_AF_108088	CAG14054	1.72e-14	unnamed protein product [Tetraodon nigroviridis]	3.00093	2.6063e-06
UF_Msa_AF_106801	CAG11068	0.000168	unnamed protein product [Tetraodon nigroviridis]	3.0476	7.43805e-06
UF_Msa_AF_103888	AAA92556	5.16e-12	complement regulatory plasma protein [Paralabrax nebulifer]	3.22405	0.000154694
UF_Msa_AF_107261	CAF98775	4.41e-10	unnamed protein product [Tetraodon nigroviridis]	3.29806	0.000415257
UF_Msa_AF_100192	CAG05713	1.31e-14	unnamed protein product [Tetraodon nigroviridis]	3.45712	0.001475
UF_Msa_AD_200283	XP_688980	1.41e-33	PREDICTED: hypothetical protein [Danio rerio]	3.79187	0.000104216
UF_Msa_AF_104217	CAG06969	1.38e-11	unnamed protein product [Tetraodon nigroviridis]	4.18371	0.00990497
UF_Msa_AD_200057	YP_001491412	3.44e-14	cytochrome c oxidase subunit II [Diodon holocanthus] >gi|139000784|dbj|BAF51936.1| cytochrome c oxidase subunit II [Diodon holocanthus]	4.43949	0.00154301
UF_Msa_AD_200326	YP_636059	0	cytochrome c oxidase subunit I [Micropterus salmoides] >gi|105873586|gb|ABF74815.1| cytochrome c oxidase subunit I [Micropterus salmoides]	5.12303	0.00200245
UF_Msa_AF_102039	ABU87514	9.83e-05	cytochrome b [Etheostoma blennioides]	5.39959	0.00371082
UF_Msa_AD_200004	CAF97961	1.7e-06	unnamed protein product [Tetraodon nigroviridis]	5.67455	0.000278385
UF_Msa_AF_102892	AAT08562	0.000461	ATP synthase F0 subunit 6 [Bipes tridactylus]	5.77897	0.0113369
UF_Msa_AF_102708	CAF97961	1.58e-14	unnamed protein product [Tetraodon nigroviridis]	5.79646	0.000603793
UF_Msa_AF_104745	NP_059339	0.000211	NADH dehydrogenase subunit 4L [Danio rerio] >gi|21362747|sp|Q9MIY2|NU4LM_BRARE NADH-ubiquinone oxidoreductase chain 4L (NADH dehydrogenase subunit 4L) >gi|8272694|gb|AAF74305.1| NADH dehydrogenase subunit 4L [Danio rerio]	6.14185	0.00323664
UF_Msa_AD_200314	YP_636059	0	cytochrome c oxidase subunit I [Micropterus salmoides] >gi|105873586|gb|ABF74815.1| cytochrome c oxidase subunit I [Micropterus salmoides]	6.162	0.00543869
UF_Msa_AD_200113	AAB22151	0.000706	calmodulin, Ca(2+)-dependent ganglioside-binding protein [mice, brain, Peptide Partial, 57 aa, segment 3 of 3]	6.19898	7.96774e-07
UF_Msa_AF_100194	AAB05745	1.21e-07	NADH dehydrogenase subunit 5	6.31151	0.0037874
UF_Msa_AF_110142	YP_636064	5.18e-06	NADH dehydrogenase subunit 3 [Micropterus salmoides] >gi|105873591|gb|ABF74820.1| NADH dehydrogenase subunit 3 [Micropterus salmoides]	7.43373	0.0102541
UF_Msa_AD_200358	ABF83775	0	cytochrome b [Micropterus salmoides]	7.49938	0.00279168
UF_Msa_AD_200040	YP_001491412	3.44e-14	cytochrome c oxidase subunit II [Diodon holocanthus] >gi|139000784|dbj|BAF51936.1| cytochrome c oxidase subunit II [Diodon holocanthus]	7.52095	0.00776673
UF_Msa_AD_200245	AAP40693	0	cytochrome b [Micropterus salmoides]	8.14031	0.00210439
UF_Msa_AF_104985	CAF97269	9.71e-05	unnamed protein product [Tetraodon nigroviridis]	8.6328	0.000883153
UF_Msa_AD_200390	AAM80522	0	cytochrome b [Micropterus salmoides]	8.85467	0.00182574
UF_Msa_AD_200237	AAP40693	0	cytochrome b [Micropterus salmoides]	10.8452	0.00182821
UF_Msa_AF_102863	CAF98183	1.43e-21	unnamed protein product [Tetraodon nigroviridis]	12.2444	0.0041815
UF_Msa_AD_200356	YP_001491401	2.36e-23	ATP synthase F0 subunit 6 [Ostracion immaculatus] >gi|139000772|dbj|BAF51925.1| ATPase subunit 6 [Ostracion immaculatus]	12.8813	0.000890412

## Sheet: SG to OM
ProbeName	NR_Accession	NR_E_Value	Gene title	Fold change SG to OM	p-value
UF_Msa_AD_200247	AAL85337	0	myogenic factor MYOD1 [Sparus aurata]	-4.08128	3.92078e-06
UF_Msa_AF_102439	CAG03272	0.000126	unnamed protein product [Tetraodon nigroviridis]	-3.96948	7.85002e-08
UF_Msa_AD_200036	CAF99456	2.18e-25	unnamed protein product [Tetraodon nigroviridis]	-3.87767	2.5135e-07
UF_Msa_AD_200187	AAK49431	0	gonadotropin alpha subunit [Dicentrarchus labrax]	-3.38884	0.000749975
UF_Msa_CF_126691	AAI34248	8.63e-06	Unknown (protein for IMAGE:7163435) [Danio rerio]	-3.38234	0.000151727
UF_Msa_AF_107281	CAG04591	2.25e-10	unnamed protein product [Tetraodon nigroviridis]	-3.36725	1.55237e-07
UF_Msa_CF_121248	XP_001335006	4.56e-07	PREDICTED: hypothetical protein [Danio rerio] >gi|125821118|ref|XP_001339378.1| PREDICTED: hypothetical protein [Danio rerio]	-3.33892	5.32792e-08
UF_Msa_AD_200311	AAT45248	1.02e-30	unknown [Sparus aurata]	-3.25701	2.73967e-06
UF_Msa_CF_120226	XP_416737	0.00081	PREDICTED: similar to Transmembrane protease, serine 2 [Gallus gallus]	-3.18133	8.4913e-05
UF_Msa_AF_106127	CAG11667	9.82e-10	unnamed protein product [Tetraodon nigroviridis]	-3.13234	0.00128418
UF_Msa_AD_200332	P36992	0	AMBP protein precursor [Contains: Alpha-1-microglobulin; Inter-alpha-trypsin inhibitor light chain (ITI-LC) (Bikunin) (HI-30)] >gi|64234|emb|CAA45294.1| alpha-1 microglobulin/HI-30 precursor [Pleuronectes platessa] >gi|1091607|prf||2021284A alpha-1-microgl	-3.06836	1.07396e-05
UF_Msa_AD_200193	AAF99091	0	glutamate decarboxylase 65 kDa isoform [Lophius piscatorius]	-2.95347	2.26203e-06
UF_Msa_AF_101157	CAG10462	6.03e-07	unnamed protein product [Tetraodon nigroviridis]	-2.91705	4.59271e-08
UF_Msa_AD_200018	CAF94447	1.05e-33	unnamed protein product [Tetraodon nigroviridis]	-2.86412	0.000526696
UF_Msa_AD_200249	ABJ98546	0	fibrinogen beta chain precursor [Pseudosciaena crocea]	-2.84161	8.49922e-05
UF_Msa_AD_200084	NP_001072060	4.06e-34	apolipoprotein E1 [Takifugu rubripes] >gi|57157773|dbj|BAD83859.1| apolipoprotein E1 [Takifugu rubripes]	-2.80811	0.000435473
UF_Msa_CF_118704	XP_001368805	0.000127	PREDICTED: similar to mannosidase, alpha, class 2A, member 2 [Monodelphis domestica]	-2.78982	0.00100771
UF_Msa_AF_102245	AAI53573	1.74e-06	Zgc:112088 [Danio rerio]	-2.78261	0.000127548
UF_Msa_AF_100095	CAG04159	7.15e-08	unnamed protein product [Tetraodon nigroviridis]	-2.75183	0.000126984
UF_Msa_AF_106518	CAG07011	7.52e-05	unnamed protein product [Tetraodon nigroviridis]	-2.67315	0.00458059
UF_Msa_AF_109319	XP_691988	1.74e-06	PREDICTED: similar to AF1q [Danio rerio] >gi|152013344|sp|A3KQS5|AF1Q_DANRE Protein AF1q >gi|126632779|emb|CAM56382.1| novel protein similar to vertebrate ALL1-fused gene from chromosome 1q (AF1Q) [Danio rerio]	-2.64917	1.43513e-05
UF_Msa_AF_109161	CAF96532	0	unnamed protein product [Tetraodon nigroviridis]	-2.61832	0.0010668
UF_Msa_AF_103316	CAG12662	1.43e-08	unnamed protein product [Tetraodon nigroviridis]	-2.57491	1.34302e-09
UF_Msa_AF_108118	CAP09307	9.36e-08	novel protein similar to vertebrate dihydropyrimidinase-like 2 (DPYSL2) [Danio rerio]	-2.57166	1.04152e-05
UF_Msa_AD_200219	AAS20461	0	growth hormone [Lepomis cyanellus] >gi|110270484|gb|ABG57074.1| growth hormone [Micropterus salmoides]	-2.52027	4.92296e-05
UF_Msa_AD_200283	XP_688980	1.41e-33	PREDICTED: hypothetical protein [Danio rerio]	-2.46289	0.000331991
UF_Msa_AF_102112	AAG60684	3.02e-14	gag-protease [Takifugu rubripes]	-2.35514	0.000328288
UF_Msa_AD_200137	AAM28896	0	GtH II beta subunit [Epinephelus coioides] >gi|28207654|gb|AAO31972.1| pituitary gonadotropin II beta subunit precursor [Epinephelus coioides]	-2.34935	0.000290481
UF_Msa_AF_105016	CAG11792	1.06e-11	unnamed protein product [Tetraodon nigroviridis]	-2.34757	0.000368866
UF_Msa_AF_104711	CAG02929	9.58e-25	unnamed protein product [Tetraodon nigroviridis]	-2.3353	0.000817427
UF_Msa_AF_102491	CAG00988	2.35e-28	unnamed protein product [Tetraodon nigroviridis]	-2.32363	2.24291e-05
UF_Msa_CF_121224	CAF97537	0.000818	unnamed protein product [Tetraodon nigroviridis]	-2.30606	0.00055138
UF_Msa_AF_103888	AAA92556	5.16e-12	complement regulatory plasma protein [Paralabrax nebulifer]	-2.27253	1.22401e-05
UF_Msa_AF_100341	CAG03790	3.23e-05	unnamed protein product [Tetraodon nigroviridis]	-2.24638	7.95216e-06
UF_Msa_AD_200067	XP_001340665	5.63e-41	PREDICTED: similar to macrophage-inducible C-type lectin [Danio rerio]	-2.24375	0.000146236
UF_Msa_CF_124877	CAF97560	0.000472	unnamed protein product [Tetraodon nigroviridis]	-2.24215	0.000206997
UF_Msa_AF_102744	CAG06955	7.83e-07	unnamed protein product [Tetraodon nigroviridis]	-2.23949	0.00480783
UF_Msa_AF_106911	AAH65343	9.13e-21	Elavl3 protein [Danio rerio]	-2.23533	0.000103406
UF_Msa_CF_127315	CAG01225	0.000286	unnamed protein product [Tetraodon nigroviridis]	-2.20869	0.000422015
UF_Msa_AD_200343	P51921	1.34e-21	Progonadoliberin-3 precursor (Progonadoliberin III) [Contains: Gonadoliberin-3 (Gonadoliberin III) (Luteinizing hormone-releasing hormone III) (LH-RH III) (Gonadotropin-releasing hormone III) (GnRH III) (Luliberin III); GnRH-associated peptide 3 (GnRH-asso	-2.1992	0.00161385
UF_Msa_AF_106054	CAG11695	4.95e-09	unnamed protein product [Tetraodon nigroviridis]	-2.19725	0.00131466
UF_Msa_AD_200319	AAZ92554	0	steroidogenic acute regulatory protein [Micropterus salmoides]	-2.17822	0.00220171
UF_Msa_AF_106036	CAG10801	2.46e-08	unnamed protein product [Tetraodon nigroviridis]	-2.16852	0.000252926
UF_Msa_AF_105105	CAF95119	4.02e-11	unnamed protein product [Tetraodon nigroviridis]	-2.16419	0.00257578
UF_Msa_AF_104034	NP_001032771	1.17e-10	hypothetical protein LOC560197 [Danio rerio] >gi|79151865|gb|AAI08011.1| Zgc:123155 [Danio rerio]	-2.15367	0.00445344
UF_Msa_CF_118312	NP_001076362	0.000215	hypothetical protein LOC793910 [Danio rerio] >gi|55251370|emb|CAH68999.1| novel protein similar to vertebrate methionine sulfoxide reductase A (MSRA) [Danio rerio] >gi|56207585|emb|CAI20959.1| novel protein similar to vertebrate methionine sulfoxide reduct	-2.1369	0.00307155
UF_Msa_AF_109641	CAG07314	0	unnamed protein product [Tetraodon nigroviridis]	-2.13187	3.15369e-08
UF_Msa_AD_200374	NP_001025454	6.13e-37	low density lipoprotein receptor [Danio rerio] >gi|30385210|gb|AAP22970.1| low density lipoprotein receptor [Danio rerio]	-2.12992	2.0539e-06
UF_Msa_AF_107051	CAP09385	1.05e-11	novel protein similar to human RNA binding motif protein 25 (RBM25, zgc:56208) [Danio rerio]	-2.12581	4.85038e-05
UF_Msa_AD_200095	Q9PTA0	4.67e-14	Neuropeptide Y precursor [Contains: Neuropeptide Y (Neuropeptide tyrosine) (NPY); C-flanking peptide of NPY (CPON)] >gi|6687359|emb|CAB64932.1| Neuropeptide Y [Dicentrarchus labrax]	-2.09972	0.00263833
UF_Msa_CF_125215	XP_001345811	1.04e-06	PREDICTED: similar to Ptpn23 protein [Danio rerio]	-2.09906	5.83009e-05
UF_Msa_AF_109660	Q6GR10	6.66e-14	Macrophage erythroblast attacher	-2.09847	0.00015395
UF_Msa_AD_200381	CAF99740	5.27e-12	unnamed protein product [Tetraodon nigroviridis]	-2.08079	0.00282227
UF_Msa_AD_200394	CAH59609	3.7e-06	apolipoprotein AI precursor [Platichthys flesus]	-2.07102	3.24882e-05
UF_Msa_AD_200191	ABU68407	0	membrane progestin receptor alpha [Micropogonias undulatus]	-2.06928	0.000139924
UF_Msa_AD_200288	XP_688980	9e-30	PREDICTED: hypothetical protein [Danio rerio]	-2.06453	0.000677128
UF_Msa_AF_100664	DAA02124	9.33e-08	TPA: TPA_exp: angiotensinogen precursor [Takifugu rubripes]	-2.05102	0.00184879
UF_Msa_AD_200268	AAM95455	0	P450 aromatase [Dicentrarchus labrax]	-2.04992	1.06962e-05
UF_Msa_AF_108903	CAG07248	1.79e-06	unnamed protein product [Tetraodon nigroviridis]	-2.04859	0.00143027
UF_Msa_AF_102481	AAY86949	0	ferritin heavy subunit [Ictalurus punctatus]	-2.03079	0.00127572
UF_Msa_AF_108017	CAG05740	3.95e-07	unnamed protein product [Tetraodon nigroviridis]	-2.01513	1.52482e-05
UF_Msa_AD_200340	AAU87042	2.04e-09	preproapolipoprotein A-I [Gadus morhua]	-2.01119	0.00019054
UF_Msa_AD_200185	AAS20461	0	growth hormone [Lepomis cyanellus] >gi|110270484|gb|ABG57074.1| growth hormone [Micropterus salmoides]	-1.9624	0.000202443
UF_Msa_AD_200213	ABL95955	0	follistatin [Micropterus salmoides]	-1.96191	0.00466397
UF_Msa_AF_106004	CAG09731	5.37e-10	unnamed protein product [Tetraodon nigroviridis]	-1.96039	0.000666029
UF_Msa_AF_106069	CAF99358	9.66e-05	unnamed protein product [Tetraodon nigroviridis]	-1.95869	4.03382e-05
UF_Msa_CF_126515	BAF49186	0.000622	Fibroblast growth factor receptor 1 IIIb VT- isoform [Oryzias latipes]	-1.95021	0.0021299
UF_Msa_AF_103731	CAF91005	1.02e-06	unnamed protein product [Tetraodon nigroviridis]	-1.94239	0.00235554
UF_Msa_AF_101967	CAG07491	0.000279	unnamed protein product [Tetraodon nigroviridis]	-1.92809	0.00625255
UF_Msa_AF_101603	CAG11158	1.51e-20	unnamed protein product [Tetraodon nigroviridis]	-1.92199	0.000246814
UF_Msa_AD_200001	AAU87042	2.04e-09	preproapolipoprotein A-I [Gadus morhua]	-1.92086	0.000608543
UF_Msa_AD_200383	AAC79864	1.96e-33	DNA methyltransferase [largemouth bass ranavirus]	-1.91687	0.00505705
UF_Msa_AF_105798	NP_001038469	1.31e-06	hypothetical protein LOC562949 [Danio rerio] >gi|55251292|emb|CAH69139.1| novel protein similar to human and mouse EH-domain containing 3 (EHD3) [Danio rerio] >gi|55963437|emb|CAI11606.1| novel protein similar to human and mouse EH-domain containing 3 (EHD	-1.91461	0.000346538
UF_Msa_AF_101807	ABD14149	0.000613	warm temperature acclimation-related 65kDa protein [Xiphophorus hellerii]	-1.90806	0.00249423
UF_Msa_AF_101121	CAG03773	9.27e-38	unnamed protein product [Tetraodon nigroviridis]	-1.88673	9.4153e-07
UF_Msa_AF_108271	CAG11486	5.78e-10	unnamed protein product [Tetraodon nigroviridis]	-1.87931	0.00328117
UF_Msa_CF_122234	XP_001339999	0.00028	PREDICTED: hypothetical protein [Danio rerio]	-1.86895	0.00380147
UF_Msa_AF_103786	CAG02572	9.63e-05	unnamed protein product [Tetraodon nigroviridis]	-1.86473	0.00106612
UF_Msa_AF_109528	CAG11667	3.16e-08	unnamed protein product [Tetraodon nigroviridis]	-1.86333	0.00744113
UF_Msa_AF_105926	XP_001472874	1.78e-11	PREDICTED: similar to Copine V [Mus musculus]	-1.84683	0.00104567
UF_Msa_AF_105180	NP_998256	1.38e-11	engulfment and cell motility 1 [Danio rerio] >gi|46249896|gb|AAH68327.1| Engulfment and cell motility 1 (ced-12 homolog, C. elegans) [Danio rerio]	-1.84385	0.00244308
UF_Msa_AF_104946	NP_955882	1.33e-26	eukaryotic translation initiation factor 1B [Danio rerio] >gi|29124445|gb|AAH49025.1| Eukaryotic translation initiation factor 1B [Danio rerio] >gi|37681815|gb|AAQ97785.1| translation factor sui1 homolog [Danio rerio] >gi|45709390|gb|AAH67620.1| Eukaryotic	-1.83998	0.0015255
UF_Msa_AF_109963	XP_001336842	1.19e-17	PREDICTED: hypothetical protein [Danio rerio]	-1.83735	1.90181e-05
UF_Msa_AF_106778	CAG01254	1.15e-17	unnamed protein product [Tetraodon nigroviridis]	-1.83421	0.00011635
UF_Msa_AF_106148	BAD15061	2.84e-09	chitinase3 [Paralichthys olivaceus]	-1.82609	8.56215e-05
UF_Msa_AF_105212	CAG04855	2.97e-06	unnamed protein product [Tetraodon nigroviridis]	-1.82416	0.00053645
UF_Msa_AF_105322	CAG09297	1.75e-06	unnamed protein product [Tetraodon nigroviridis]	-1.82406	0.000655583
UF_Msa_AF_104105	XP_691807	9.36e-08	PREDICTED: hypothetical protein [Danio rerio]	-1.81364	0.00198634
UF_Msa_AF_101905	XP_001493064	3.94e-06	PREDICTED: similar to mKIAA4210 protein [Equus caballus]	-1.80674	2.77102e-05
UF_Msa_AF_105780	CAG11963	1.71e-34	unnamed protein product [Tetraodon nigroviridis]	-1.79429	0.000375147
UF_Msa_AD_200174	CAF95354	3.25e-19	unnamed protein product [Tetraodon nigroviridis]	-1.78547	0.00416929
UF_Msa_AF_108473	XP_692090	8.73e-06	PREDICTED: hypothetical protein [Danio rerio]	-1.78478	0.00604319
UF_Msa_AF_103052	XP_695235	1.5e-05	PREDICTED: similar to Glycerophosphodiester phosphodiesterase domain-containing protein 5 (Glycerophosphodiester phosphodiesterase 2) [Danio rerio]	-1.77882	0.000135499
UF_Msa_AF_109526	CAG03389	1.23e-17	unnamed protein product [Tetraodon nigroviridis]	-1.77842	0.0021589
UF_Msa_AF_100257	CAH57693	2.74e-42	40S ribosomal protein S8 [Platichthys flesus]	-1.76669	0.00116535
UF_Msa_AF_100328	AAI35209	1.21e-07	LOC496650 protein [Xenopus tropicalis]	-1.7656	1.39312e-05
UF_Msa_AF_103602	CAG10296	1.65e-23	unnamed protein product [Tetraodon nigroviridis]	-1.76456	0.00108232
UF_Msa_AF_105090	XP_416831	1.28e-11	PREDICTED: similar to Cxorf5 (71-7A) protein [Gallus gallus]	-1.75835	0.0013917
UF_Msa_AF_101161	CAF90562	2.04e-13	unnamed protein product [Tetraodon nigroviridis]	-1.75676	0.00292824
UF_Msa_CF_127276	XP_001332705	0.000124	PREDICTED: hypothetical protein [Danio rerio]	-1.75032	0.00584843
UF_Msa_AF_103279	CAG01660	0.000163	unnamed protein product [Tetraodon nigroviridis]	-1.75014	5.62621e-05
UF_Msa_AF_106384	AAN10158	4.86e-29	UGNT [Takifugu rubripes]	-1.74463	0.000892124
UF_Msa_AF_109217	XP_001344302	2.12e-12	PREDICTED: hypothetical protein [Danio rerio]	-1.74439	0.00290786
UF_Msa_AD_200156	AAT85609	0	cytochrome P450 1A [Micropterus salmoides]	-1.74412	0.00379074
UF_Msa_AF_104422	CAF97139	3.23e-13	unnamed protein product [Tetraodon nigroviridis]	-1.74313	0.000223616
UF_Msa_AF_104750	CAG06859	2.83e-16	unnamed protein product [Tetraodon nigroviridis]	-1.74123	0.00122606
UF_Msa_AF_106067	CAG11963	3.18e-08	unnamed protein product [Tetraodon nigroviridis]	-1.74117	0.000330465
UF_Msa_AF_102962	XP_706335	8.36e-35	PREDICTED: hypothetical protein [Danio rerio]	-1.73901	0.00079789
UF_Msa_AF_106873	NP_001072102	2.63e-37	DAZAP2-like protein [Takifugu rubripes] >gi|40748056|gb|AAR89536.1| DAZAP2-like protein [Takifugu rubripes]	-1.73865	0.000138644
UF_Msa_AD_200132	NP_001072060	4.06e-34	apolipoprotein E1 [Takifugu rubripes] >gi|57157773|dbj|BAD83859.1| apolipoprotein E1 [Takifugu rubripes]	-1.72952	0.00614435
UF_Msa_AF_103645	NP_001002196	4.73e-12	hypothetical protein LOC431743 [Danio rerio] >gi|49257907|gb|AAH74036.1| Zgc:91853 [Danio rerio]	-1.72757	1.06824e-05
UF_Msa_AF_104758	CAG07008	1.16e-10	unnamed protein product [Tetraodon nigroviridis]	-1.72724	6.88288e-05
UF_Msa_AF_105423	CAF89943	3.07e-11	unnamed protein product [Tetraodon nigroviridis]	-1.72693	8.2836e-05
UF_Msa_AF_103494	CAF99610	5.27e-11	unnamed protein product [Tetraodon nigroviridis]	-1.72583	0.000465868
UF_Msa_AF_100486	CAF89328	2.41e-07	unnamed protein product [Tetraodon nigroviridis]	-1.72232	1.38448e-05
UF_Msa_CF_120269	CAG01266	0.000403	unnamed protein product [Tetraodon nigroviridis]	-1.72124	0.00202128
UF_Msa_AF_104636	BAA82370	9.04e-16	elastase 4 precursor [Paralichthys olivaceus]	-1.72109	0.000306076
UF_Msa_AF_107064	AAH73220	5.67e-23	LOC443631 protein [Xenopus laevis]	-1.71875	3.7379e-05
UF_Msa_AF_104694	XP_001343207	1.06e-11	PREDICTED: similar to Transmembrane protein 129, partial [Danio rerio]	-1.71799	0.00344801
UF_Msa_AF_102003	XP_001498771	0.00014	PREDICTED: similar to c-myc binding protein [Equus caballus]	-1.71404	0.000414103
UF_Msa_AF_102699	CAG14800	4.92e-09	unnamed protein product [Tetraodon nigroviridis]	-1.71089	0.000405961
UF_Msa_AF_102921	XP_696350	1.48e-05	PREDICTED: hypothetical protein [Danio rerio]	-1.7096	0.000430391
UF_Msa_AF_109789	CAF94447	5.63e-05	unnamed protein product [Tetraodon nigroviridis]	-1.70921	0.0012054
UF_Msa_AF_108584	CAG06859	2.55e-05	unnamed protein product [Tetraodon nigroviridis]	-1.70606	0.00222656
UF_Msa_CF_122096	CAF97443	0.000488	unnamed protein product [Tetraodon nigroviridis]	-1.70272	2.5586e-06
UF_Msa_AF_106987	CAF98367	4.35e-14	unnamed protein product [Tetraodon nigroviridis]	-1.69693	8.48477e-05
UF_Msa_AF_106153	NP_956996	4.14e-08	ATP synthase, H+ transporting, mitochondrial F0 complex, subunit d [Danio rerio] >gi|37747923|gb|AAH59446.1| ATP synthase, H+ transporting, mitochondrial F0 complex, subunit d [Danio rerio] >gi|152013113|gb|AAI50461.1| ATP synthase, H+ transporting, mitoch	-1.69428	0.000501918
UF_Msa_AF_103107	CAG05788	0.000613	unnamed protein product [Tetraodon nigroviridis]	-1.68557	0.00150169
UF_Msa_AF_100129	CAG00438	2e-10	unnamed protein product [Tetraodon nigroviridis]	-1.68162	0.00215032
UF_Msa_AF_102987	XP_687495	2e-10	PREDICTED: similar to Kv3.3 potassium channel subunit [Danio rerio]	-1.67719	0.00119396
UF_Msa_AF_101891	CAG01658	1.47e-05	unnamed protein product [Tetraodon nigroviridis]	-1.67606	0.00103044
UF_Msa_AF_100958	CAG00418	1.81e-41	unnamed protein product [Tetraodon nigroviridis]	-1.67327	0.00674182
UF_Msa_AF_101777	CAF99384	1.96e-25	unnamed protein product [Tetraodon nigroviridis]	-1.66953	1.25405e-06
UF_Msa_AF_105515	CAG04345	8.55e-06	unnamed protein product [Tetraodon nigroviridis]	-1.66881	0.0058648
UF_Msa_AF_107003	XP_001335263	1.83e-26	PREDICTED: hypothetical protein [Danio rerio]	-1.66739	7.40375e-05
UF_Msa_AF_100135	CAG10466	3.98e-11	unnamed protein product [Tetraodon nigroviridis]	-1.66693	0.00286023
UF_Msa_CF_124438	NP_958445	0.000827	HLA-B-associated transcript 3 [Danio rerio] >gi|30851615|gb|AAH52476.1| HLA-B-associated transcript 3 [Danio rerio]	-1.66672	0.00605828
UF_Msa_AF_109083	ABU68407	6.58e-19	membrane progestin receptor alpha [Micropogonias undulatus]	-1.65931	0.00668299
UF_Msa_AF_108151	CAF99739	0	unnamed protein product [Tetraodon nigroviridis]	-1.65255	0.00234269
UF_Msa_AF_109702	CAG07661	1.95e-05	unnamed protein product [Tetraodon nigroviridis]	-1.64951	4.41597e-06
UF_Msa_AD_200064	NP_001027893	2.06e-31	apolipoprotein A-IV4 [Takifugu rubripes] >gi|57157769|dbj|BAD83857.1| apolipoprotein A-IV4 [Takifugu rubripes]	-1.64167	0.00324411
UF_Msa_AF_105069	CAG08740	1.87e-12	unnamed protein product [Tetraodon nigroviridis]	-1.63693	0.000290093
UF_Msa_AF_103705	CAM16355	2.22e-09	novel protein (zgc:55328) [Danio rerio]	-1.63677	0.0052115
UF_Msa_AF_105066	CAG07958	4.3e-05	unnamed protein product [Tetraodon nigroviridis]	-1.63245	8.33012e-05
UF_Msa_AD_200291	XP_687331	0	PREDICTED: similar to LOC553402 protein, partial [Danio rerio]	-1.63105	0.00727023
UF_Msa_AF_102138	CAF99978	1.01e-17	unnamed protein product [Tetraodon nigroviridis]	-1.63021	2.12721e-05
UF_Msa_AF_100041	AAW29024	6.34e-32	manganese superoxide dismutase [Epinephelus coioides]	-1.62648	0.000888593
UF_Msa_AF_101565	NP_001016276	4.35e-25	ubiquitin-conjugating enzyme E2 variant 2 [Xenopus tropicalis] >gi|89266776|emb|CAJ83501.1| ubiquitin-conjugating enzyme E2 variant 1 [Xenopus tropicalis]	-1.62314	1.56084e-05
UF_Msa_AF_100433	CAF97852	3.25e-05	unnamed protein product [Tetraodon nigroviridis]	-1.62042	0.00406324
UF_Msa_AF_109469	CAG08687	2.38e-10	unnamed protein product [Tetraodon nigroviridis]	-1.61979	0.000162668
UF_Msa_AF_106206	CAF88943	4.11e-23	unnamed protein product [Tetraodon nigroviridis]	-1.61961	0.000251287
UF_Msa_AF_106497	NP_001084732	4.61e-35	hypothetical protein LOC414697 [Xenopus laevis] >gi|46329743|gb|AAH68875.1| MGC82310 protein [Xenopus laevis]	-1.61746	0.00644103
UF_Msa_AF_100346	DAA05183	2.94e-29	TPA: TPA_exp: RTN3-A1 [Gasterosteus aculeatus]	-1.61739	5.53921e-05
UF_Msa_AF_104555	CAG00383	1.19e-07	unnamed protein product [Tetraodon nigroviridis]	-1.6144	0.000390761
UF_Msa_CF_121474	ABG25169	0.000392	neurexin 3a alpha [Danio rerio]	-1.61274	0.00179873
UF_Msa_AF_107005	AAH45491	2.62e-05	NMDA receptor-regulated gene 1a [Danio rerio]	-1.60609	0.00477596
UF_Msa_AF_100468	CAF94922	1.5e-05	unnamed protein product [Tetraodon nigroviridis]	-1.60428	0.00322038
UF_Msa_AF_105323	ABQ22654	1.89e-33	homeobox protein PKNOX1-like protein [Callithrix jacchus]	-1.60352	0.000751285
UF_Msa_AF_106840	AAX61144	1.58e-24	D7-like protein [Oreochromis mossambicus]	-1.60252	1.74607e-05
UF_Msa_AF_104175	XP_001343178	2.61e-20	PREDICTED: similar to KIAA0671 protein [Danio rerio]	-1.60191	1.06415e-05
UF_Msa_AF_109543	XP_001495424	3.06e-06	PREDICTED: similar to ubiquitin-conjugating enzyme E2N-like [Equus caballus]	-1.59294	7.82844e-05
UF_Msa_AF_106776	NP_001085634	1.95e-22	MGC82687 protein [Xenopus laevis] >gi|62510613|sp|Q6GPQ6|EDF1_XENLA Endothelial differentiation-related factor 1 homolog (EDF-1) >gi|49257304|gb|AAH73056.1| MGC82687 protein [Xenopus laevis]	-1.59255	0.000313135
UF_Msa_AF_106031	CAF94401	1.7e-34	unnamed protein product [Tetraodon nigroviridis]	-1.59223	0.00191199
UF_Msa_AF_102027	CAG09533	1.43e-08	unnamed protein product [Tetraodon nigroviridis]	-1.59019	6.49555e-05
UF_Msa_AF_106312	NP_001004006	1.33e-06	hypothetical protein LOC445502 [Danio rerio] >gi|68367286|ref|XP_701575.1| PREDICTED: hypothetical protein [Danio rerio] >gi|51328309|gb|AAH80236.1| Zgc:101123 [Danio rerio] >gi|157888750|emb|CAP09305.1| novel protein (zgc:101123) [Danio rerio]	-1.58952	0.00127376
UF_Msa_AF_106548	CAG06283	0.000373	unnamed protein product [Tetraodon nigroviridis]	-1.58827	0.000420025
UF_Msa_AF_105485	CAF95757	0.000165	unnamed protein product [Tetraodon nigroviridis]	-1.58673	0.00105161
UF_Msa_AF_104768	NP_001002341	4.45e-07	centromere protein N [Danio rerio] >gi|49902742|gb|AAH75923.1| Centromere protein N [Danio rerio] >gi|94733587|emb|CAK05453.1| novel protein [Danio rerio]	-1.58377	0.00161357
UF_Msa_AF_100074	CAG06859	2.42e-08	unnamed protein product [Tetraodon nigroviridis]	-1.58343	0.00136124
UF_Msa_AD_200029	BAC76053	2.53e-10	retina filamin [Gallus gallus]	-1.58207	0.000824765
UF_Msa_AF_105737	CAF99970	4.51e-15	unnamed protein product [Tetraodon nigroviridis]	-1.58174	0.000419179
UF_Msa_AF_103797	CAG02525	1.38e-07	unnamed protein product [Tetraodon nigroviridis]	-1.57373	0.00594348
UF_Msa_AF_102065	CAG04119	0	unnamed protein product [Tetraodon nigroviridis]	-1.5708	2.52681e-05
UF_Msa_AF_106248	XP_001502341	0.00082	PREDICTED: hypothetical protein [Equus caballus]	-1.56935	0.0024231
UF_Msa_AF_106602	CAG06902	4.44e-10	unnamed protein product [Tetraodon nigroviridis]	-1.5686	6.05636e-05
UF_Msa_AF_102874	CAF96580	1.05e-06	unnamed protein product [Tetraodon nigroviridis]	-1.56845	0.00526283
UF_Msa_AF_109900	CAF90630	1.13e-05	unnamed protein product [Tetraodon nigroviridis]	-1.56681	0.000112828
UF_Msa_AF_101344	AAS59851	0	cyclin-dependent kinase 1 [Anabas testudineus]	-1.56243	1.19268e-05
UF_Msa_CF_124973	XP_001344534	0.00019	PREDICTED: hypothetical protein [Danio rerio]	-1.5601	0.000840493
UF_Msa_AF_109290	CAP09325	6.57e-14	novel protein similar to vertebrate neural precursor cell expressed, developmentally down-regulated 4 (NEDD4) [Danio rerio]	-1.5593	0.00189101
UF_Msa_AF_101283	CAF89564	1.5e-05	unnamed protein product [Tetraodon nigroviridis]	-1.55876	0.000242328
UF_Msa_AF_107967	XP_001345726	3.83e-18	PREDICTED: hypothetical protein [Danio rerio]	-1.55796	4.5641e-05
UF_Msa_AF_102430	CAF87709	0	unnamed protein product [Tetraodon nigroviridis]	-1.55677	8.26432e-05
UF_Msa_AF_102208	CAG08547	4.26e-05	unnamed protein product [Tetraodon nigroviridis]	-1.55438	9.15004e-05
UF_Msa_AF_106297	XP_001493068	1.58e-17	PREDICTED: similar to elongation factor SIII p15 subunit [Equus caballus]	-1.54992	0.000675047
UF_Msa_AF_101295	NP_998504	2.59e-15	palmitoyl-protein thioesterase 1 (ceroid-lipofuscinosis, neuronal 1, infantile) [Danio rerio] >gi|31419459|gb|AAH53174.1| Palmitoyl-protein thioesterase 1 (ceroid-lipofuscinosis, neuronal 1, infantile) [Danio rerio]	-1.54511	0.000326947
UF_Msa_AF_101938	CAG04240	9.31e-20	unnamed protein product [Tetraodon nigroviridis]	-1.54111	0.000297575
UF_Msa_AF_103540	XP_687110	0.000168	PREDICTED: similar to adenosine deaminase [Danio rerio]	-1.54064	0.00328226
UF_Msa_AF_101378	CAF99570	3.35e-07	unnamed protein product [Tetraodon nigroviridis]	-1.53972	0.00710642
UF_Msa_AF_100365	XP_001514946	1.25e-12	PREDICTED: similar to pNORF1 [Ornithorhynchus anatinus]	-1.53882	0.000252134
UF_Msa_AD_200229	AAB64194	0	tyrosine hydroxylase 1 [Lates calcarifer]	-1.53807	0.00436851
UF_Msa_CF_127187	CAF98310	0.000299	unnamed protein product [Tetraodon nigroviridis]	-1.5367	0.00113184
UF_Msa_AD_200150	CAG12583	1.37e-17	unnamed protein product [Tetraodon nigroviridis]	-1.53664	0.000138057
UF_Msa_AD_200112	NP_001025454	6.13e-37	low density lipoprotein receptor [Danio rerio] >gi|30385210|gb|AAP22970.1| low density lipoprotein receptor [Danio rerio]	-1.53542	0.00608468
UF_Msa_AF_104276	CAG05280	9.08e-21	unnamed protein product [Tetraodon nigroviridis]	-1.53459	6.33757e-05
UF_Msa_AF_101674	CAF97699	5.59e-05	unnamed protein product [Tetraodon nigroviridis]	-1.53403	0.0007863
UF_Msa_AF_106576	NP_001004651	1.35e-20	NADH dehydrogenase (ubiquinone) Fe-S protein 6 [Danio rerio] >gi|51858948|gb|AAH81528.1| NADH dehydrogenase (ubiquinone) Fe-S protein 6 [Danio rerio]	-1.53302	0.00414904
UF_Msa_AF_100053	CAF90589	1.3e-09	unnamed protein product [Tetraodon nigroviridis]	-1.53255	0.00754962
UF_Msa_AF_108520	NP_001038827	9.24e-13	hypothetical protein LOC751643 [Danio rerio] >gi|112418864|gb|AAI22212.1| Zgc:153260 [Danio rerio]	-1.52997	0.000827921
UF_Msa_AF_102468	NP_001026268	2.67e-17	ras-related GTP-binding protein RAB10 [Gallus gallus] >gi|82233742|sp|Q5ZIT5|RAB10_CHICK Ras-related protein Rab-10 >gi|53134733|emb|CAG32358.1| hypothetical protein [Gallus gallus]	-1.52864	0.00552545
UF_Msa_AF_109508	NP_001073455	4.48e-10	G protein-coupled receptor kinase 4 [Danio rerio] >gi|115313061|gb|AAI24214.1| Zgc:153020 [Danio rerio]	-1.5243	0.000309507
UF_Msa_AF_107475	NP_001007306	4.23e-09	hypothetical protein LOC492339 [Danio rerio] >gi|55249641|gb|AAH85654.1| Zgc:92257 [Danio rerio]	-1.524	0.00420151
UF_Msa_AD_200058	NP_001018130	2.49e-15	cell division cycle 42 [Danio rerio] >gi|60459934|gb|AAX20138.1| ras-like protein Cdc42a [Danio rerio]	-1.52368	3.79236e-05
UF_Msa_AF_101507	CAG03205	1.36e-06	unnamed protein product [Tetraodon nigroviridis]	-1.52315	0.00721111
UF_Msa_AF_107864	CAG03370	9.56e-10	unnamed protein product [Tetraodon nigroviridis]	-1.52269	0.000940801
UF_Msa_AF_103349	CAG01096	2.55e-05	unnamed protein product [Tetraodon nigroviridis]	-1.52093	0.00762707
UF_Msa_AF_104113	CAF90247	5.26e-05	unnamed protein product [Tetraodon nigroviridis]	-1.51936	0.000177386
UF_Msa_AF_105898	Q5R4D2	3.16e-08	Oxidoreductase NAD-binding domain-containing protein 1 precursor >gi|55733407|emb|CAH93384.1| hypothetical protein [Pongo pygmaeus]	-1.51828	0.0033314
UF_Msa_AF_107951	XP_001344920	1.58e-07	PREDICTED: similar to phospholipase C, beta 4,, partial [Danio rerio]	-1.51682	0.000829839
UF_Msa_AF_101123	CAF95710	1.03e-06	unnamed protein product [Tetraodon nigroviridis]	-1.51629	4.60691e-05
UF_Msa_AF_101922	XP_692102	9.34e-20	PREDICTED: similar to RIKEN cDNA 4933427D14 gene [Danio rerio]	-1.51611	0.00619624
UF_Msa_AF_105151	AAP35254	0	ribosomal protein L15 [Lateolabrax japonicus]	-1.51267	5.1105e-05
UF_Msa_AF_102687	CAG07128	5.59e-11	unnamed protein product [Tetraodon nigroviridis]	-1.51247	0.000340329
UF_Msa_AF_108844	ABH05127	8.47e-09	cytochrome P450 2N14 [Micropterus salmoides]	-1.50919	0.00333173
UF_Msa_AF_109757	CAF90630	7.52e-10	unnamed protein product [Tetraodon nigroviridis]	-1.50784	9.15122e-05
UF_Msa_AF_108882	CAF89788	1.38e-11	unnamed protein product [Tetraodon nigroviridis]	-1.50738	0.00212309
UF_Msa_AF_101301	CAF97090	9.19e-08	unnamed protein product [Tetraodon nigroviridis]	-1.50708	0.00459494
UF_Msa_AF_108071	CAG12210	0	unnamed protein product [Tetraodon nigroviridis]	-1.5041	1.39857e-05
UF_Msa_AF_100706	XP_682980	3.39e-10	PREDICTED: similar to pituitary adenylate cyclase activating polypeptide receptor isoform 1 [Danio rerio]	-1.50408	0.00370986
UF_Msa_AF_107792	CAG08394	0.000207	unnamed protein product [Tetraodon nigroviridis]	-1.50378	0.00559446
UF_Msa_AF_108921	XP_001081385	9.71e-05	PREDICTED: similar to F-box protein 47 [Rattus norvegicus]	-1.50333	0.00122459
UF_Msa_AF_104877	XP_687844	0	PREDICTED: similar to hCG1776007, [Danio rerio]	-1.50295	0.00452478
UF_Msa_AF_106202	CAG06898	4.05e-08	unnamed protein product [Tetraodon nigroviridis]	-1.50251	0.00600406
UF_Msa_AF_101171	NP_001005592	7.24e-06	cytochrome c oxidase subunit VIa polypeptide 1 [Danio rerio] >gi|51980454|gb|AAH81530.1| Cytochrome c oxidase subunit VIa polypeptide 1 [Danio rerio]	-1.50193	0.000773722
UF_Msa_AF_108565	XP_697274	1.2e-11	PREDICTED: similar to LB1 [Danio rerio]	-1.50166	0.000190636
UF_Msa_AF_110236	CAG10561	1.12e-05	unnamed protein product [Tetraodon nigroviridis]	-1.5006	0.000507456
UF_Msa_CF_121160	CAF90313	0.000161	unnamed protein product [Tetraodon nigroviridis]	-1.5006	0.00515254
UF_Msa_AF_104059	AAW55593	0.000367	minichromosome maintenance protein [Zea mays]	1.49964	0.00112882
UF_Msa_AF_106046	CAG02947	1.32e-06	unnamed protein product [Tetraodon nigroviridis]	1.49992	0.00729916
UF_Msa_AF_105559	AAH97093	1.62e-12	Ldb4 protein [Danio rerio]	1.49994	0.00142346
UF_Msa_AF_100024	NP_957339	1.16e-20	DEAD (Asp-Glu-Ala-Asp) box polypeptide 41 [Danio rerio] >gi|27881965|gb|AAH44528.1| DEAD (Asp-Glu-Ala-Asp) box polypeptide 41 [Danio rerio]	1.5	0.00313622
UF_Msa_AF_106581	CAG11674	2.88e-09	unnamed protein product [Tetraodon nigroviridis]	1.50039	0.000143809
UF_Msa_AF_102739	NP_001002707	3.9e-06	hypothetical protein LOC436980 [Danio rerio] >gi|125839108|ref|XP_001335024.1| PREDICTED: hypothetical protein [Danio rerio] >gi|49904475|gb|AAH76097.1| Zgc:92606 [Danio rerio]	1.50393	5.29292e-05
UF_Msa_AF_105031	XP_689811	5.69e-05	PREDICTED: similar to Utp14a protein [Danio rerio] >gi|123232998|emb|CAM15686.1| novel protein similar to vertebrate UTP14, U3 small nucleolar ribonucleoprotein, homolog A (yeast) (UTP14A) [Danio rerio]	1.50407	0.000657818
UF_Msa_AF_101575	XP_001087325	5.47e-08	PREDICTED: general transcription factor IIF, polypeptide 1, 74kDa [Macaca mulatta]	1.50472	7.23912e-05
UF_Msa_AF_109523	CAF98406	2.72e-18	unnamed protein product [Tetraodon nigroviridis]	1.50611	0.000750917
UF_Msa_AF_107317	XP_001331023	0	PREDICTED: hypothetical protein [Danio rerio]	1.50622	0.000213828
UF_Msa_AF_102496	NP_998167	9.83e-05	fibrillarin [Danio rerio] >gi|30353806|gb|AAH51777.1| Fibrillarin [Danio rerio] >gi|41350972|gb|AAH65610.1| Fibrillarin [Danio rerio] >gi|49619037|gb|AAT68103.1| fibrillarin [Danio rerio]	1.51015	0.00198625
UF_Msa_AF_106895	NP_001074109	1.51e-25	hypothetical protein LOC791158 [Danio rerio] >gi|120538678|gb|AAI29378.1| Zgc:158680 [Danio rerio]	1.5122	0.000658763
UF_Msa_AF_102949	ABE77341	9.91e-10	MAP kinase phosphatase-1 [Ctenopharyngodon idella]	1.51379	0.000549693
UF_Msa_AF_109894	CAG00431	3.09e-11	unnamed protein product [Tetraodon nigroviridis]	1.51827	0.00127682
UF_Msa_AF_109252	CAF97174	3.6e-12	unnamed protein product [Tetraodon nigroviridis]	1.51969	0.00420326
UF_Msa_AF_104967	AAH65943	0.000832	Dlst protein [Danio rerio]	1.52398	0.0035476
UF_Msa_AD_200218	XP_001342091	1.1e-12	PREDICTED: hypothetical protein, partial [Danio rerio]	1.52441	0.00871024
UF_Msa_AF_101209	1A35_A	4.41e-05	Chain A, Human Topoisomerase IDNA COMPLEX >gi|157838062|pdb|1A36|A Chain A, Topoisomerase IDNA COMPLEX	1.52477	0.000660885
UF_Msa_AF_101420	CAF96857	1.43e-18	unnamed protein product [Tetraodon nigroviridis]	1.52519	0.00233718
UF_Msa_AF_100842	XP_001331521	1.95e-05	PREDICTED: hypothetical protein [Danio rerio] >gi|55962647|emb|CAI11651.1| novel protein similar to vertebrate peroxisomal biogenesis factor 3 (PEX3) (zgc:56313) [Danio rerio]	1.5274	0.00768888
UF_Msa_AD_200015	CAF96443	5.99e-11	unnamed protein product [Tetraodon nigroviridis]	1.52794	0.00226435
UF_Msa_AF_103238	CAF93501	4.45e-10	unnamed protein product [Tetraodon nigroviridis]	1.52859	0.00394888
UF_Msa_CF_127051	XP_001334083	0.000165	PREDICTED: hypothetical protein [Danio rerio]	1.53028	0.00429867
UF_Msa_AF_106062	XP_700592	5.61e-18	PREDICTED: hypothetical protein [Danio rerio]	1.53156	0.00115703
UF_Msa_AF_107800	EDM10027	1.16e-05	rCG44650, isoform CRA_b [Rattus norvegicus]	1.53267	0.000671104
UF_Msa_AF_109239	XP_001369891	2.07e-07	PREDICTED: hypothetical protein [Monodelphis domestica]	1.53885	0.00574561
UF_Msa_AF_110229	CAF97541	3.24e-05	unnamed protein product [Tetraodon nigroviridis]	1.53942	0.00554829
UF_Msa_AD_200349	CAD11992	0	gonadotropin-releasing hormone receptor [Dicentrarchus labrax]	1.54017	0.00602142
UF_Msa_AF_109332	NP_991252	1.05e-11	U2 small nuclear RNA auxiliary factor 2b [Danio rerio] >gi|41389016|gb|AAH65869.1| U2 small nuclear RNA auxiliary factor 2b [Danio rerio] >gi|94733785|emb|CAK04631.1| novel protein (zgc:77804) [Danio rerio]	1.54123	0.00058894
UF_Msa_AF_105209	CAG12156	1.9e-23	unnamed protein product [Tetraodon nigroviridis]	1.54707	2.84134e-05
UF_Msa_AF_102379	CAG12608	2.31e-06	unnamed protein product [Tetraodon nigroviridis]	1.54896	0.00258387
UF_Msa_AF_105434	ABG02277	1.8e-11	heterogeneous nuclear ribonucleoprotein A/B [Astatotilapia burtoni]	1.55806	0.00262432
UF_Msa_AF_109592	CAG12456	2.2e-09	unnamed protein product [Tetraodon nigroviridis]	1.55893	0.000270178
UF_Msa_AF_100358	XP_001501800	3.62e-12	PREDICTED: similar to capping protein (actin filament) muscle Z-line, beta [Equus caballus]	1.55917	6.64346e-05
UF_Msa_AF_104256	NP_001003876	2.6e-10	DEAD (Asp-Glu-Ala-Asp) box polypeptide 56 [Danio rerio] >gi|49619091|gb|AAT68130.1| DEAD/H box 56 RNA helicase/noh61 [Danio rerio]	1.56333	0.00322521
UF_Msa_AF_106880	CAF95347	1.03e-06	unnamed protein product [Tetraodon nigroviridis]	1.56352	0.0014077
UF_Msa_AF_101592	NP_001086985	7.52e-05	transmembrane protein 5 [Xenopus laevis] >gi|50414955|gb|AAH77860.1| Tmem5-prov protein [Xenopus laevis]	1.56506	0.000289162
UF_Msa_AF_104191	NP_001002536	4.34e-15	hypothetical protein LOC436809 [Danio rerio] >gi|49900758|gb|AAH76272.1| Zgc:92799 [Danio rerio]	1.56531	0.000823723
UF_Msa_AF_106651	CAE17591	5.81e-10	novel protein similar to human general control of amino-acid synthesis 1-like 1 (yeast) (GCN1) [Danio rerio]	1.56805	0.00116366
UF_Msa_CF_119367	NP_989289	0.000167	CNDP dipeptidase 2 (metallopeptidase M20 family) [Xenopus tropicalis] >gi|39795553|gb|AAH64175.1| CNDP dipeptidase 2 (metallopeptidase M20 family) [Xenopus tropicalis]	1.57725	0.000535397
UF_Msa_AF_107002	CAG01466	1.29e-09	unnamed protein product [Tetraodon nigroviridis]	1.58723	0.000117665
UF_Msa_AF_100343	CAG07818	2.45e-08	unnamed protein product [Tetraodon nigroviridis]	1.58973	0.00185991
UF_Msa_AF_104639	XP_001497972	1.53e-10	PREDICTED: similar to GRP94 [Equus caballus]	1.59272	0.00215287
UF_Msa_AF_104964	AAI34984	1.06e-35	Unknown (protein for IMAGE:7137214) [Danio rerio]	1.59391	0.00237142
UF_Msa_AF_103344	AAI53605	1.03e-06	Zgc:56407 [Danio rerio]	1.59519	0.000464544
UF_Msa_AF_101982	CAG06089	2.14e-14	unnamed protein product [Tetraodon nigroviridis]	1.60129	0.00153101
UF_Msa_AF_109775	AAI29490	2.66e-07	Zgc:92177 protein [Danio rerio]	1.61023	0.000387442
UF_Msa_AF_101062	AAD40680	3.96e-06	L-plastin [Danio rerio]	1.61839	0.000412134
UF_Msa_AF_107015	NP_997797	5.18e-11	hypothetical protein LOC322973 [Danio rerio] >gi|68421706|ref|XP_695383.1| PREDICTED: hypothetical protein [Danio rerio] >gi|125830976|ref|XP_001340858.1| PREDICTED: hypothetical protein [Danio rerio] >gi|31418215|gb|AAH52972.1| Zgc:56344 [Danio rerio] >gi	1.62587	0.000275524
UF_Msa_AF_105454	NP_001002567	5.74e-10	hypothetical protein LOC436840 [Danio rerio] >gi|49904545|gb|AAH76231.1| Zgc:92754 [Danio rerio]	1.62859	4.72406e-05
UF_Msa_AF_106098	CAG03255	0.000219	unnamed protein product [Tetraodon nigroviridis]	1.63233	9.73442e-05
UF_Msa_AF_108786	NP_001071037	1.71e-09	hypothetical protein LOC566033 [Danio rerio] >gi|123884382|sp|Q08C72|NCM_DANRE Nucampholin homolog >gi|115313567|gb|AAI24358.1| Zgc:153452 [Danio rerio]	1.63323	0.00171931
UF_Msa_AF_101627	CAG10405	2.53e-05	unnamed protein product [Tetraodon nigroviridis]	1.64464	1.21586e-05
UF_Msa_AF_102050	CAG05130	2.32e-36	unnamed protein product [Tetraodon nigroviridis]	1.64643	0.00302799
UF_Msa_AF_101793	CAG05839	7.1e-08	unnamed protein product [Tetraodon nigroviridis]	1.64861	5.20828e-05
UF_Msa_AD_200306	O57592	0	60S ribosomal protein L7a (Surfeit locus protein 3) >gi|2826820|emb|CAA75444.1| ribosomal protein L7a [Takifugu rubripes]	1.65101	0.00604306
UF_Msa_AF_107874	CAL91580	1.05e-11	alpha 2,8-sialyltransferase ST8Sia VI [Tetraodon nigroviridis]	1.65409	0.000223865
UF_Msa_AF_107325	CAG11419	6.44e-09	unnamed protein product [Tetraodon nigroviridis]	1.66286	0.00401265
UF_Msa_AF_105598	CAF95323	7.78e-06	unnamed protein product [Tetraodon nigroviridis]	1.66633	9.04338e-05
UF_Msa_AD_200120	AAZ38997	9.69e-33	adenine nucleotide translocator [Oxyuranus scutellatus]	1.6671	3.79179e-05
UF_Msa_AF_107804	CAF99287	1.02e-24	unnamed protein product [Tetraodon nigroviridis]	1.67027	0.00555447
UF_Msa_AF_104835	AAH44341	3.88e-06	Gabpa protein [Danio rerio]	1.67955	6.84916e-05
UF_Msa_AF_108950	NP_001071267	6.69e-06	hypothetical protein LOC777758 [Danio rerio] >gi|117167920|gb|AAI24613.1| Zgc:152969 [Danio rerio]	1.68019	0.000345798
UF_Msa_AF_100809	CAF90172	9.88e-10	unnamed protein product [Tetraodon nigroviridis]	1.68616	0.00117423
UF_Msa_CF_125284	CAG05119	0.000806	unnamed protein product [Tetraodon nigroviridis]	1.69229	7.23283e-05
UF_Msa_CF_120272	CAG04355	0.000286	unnamed protein product [Tetraodon nigroviridis]	1.69701	0.000400389
UF_Msa_AF_100620	CAP09358	4.32e-13	novel protein (zgc:56713) [Danio rerio]	1.69848	0.000134642
UF_Msa_AF_106954	CAG04103	9.46e-13	unnamed protein product [Tetraodon nigroviridis]	1.70332	0.00127436
UF_Msa_AF_103314	CAF97420	1.03e-11	unnamed protein product [Tetraodon nigroviridis]	1.70649	0.00348566
UF_Msa_AF_106053	CAG04261	5.06e-06	unnamed protein product [Tetraodon nigroviridis]	1.71615	0.00168495
UF_Msa_AF_106433	CAA67355	2.18e-09	SBCFR-1 protein [Paralabrax nebulifer]	1.71999	0.00247693
UF_Msa_AF_100367	NP_956665	7.9e-07	hypothetical protein LOC393342 [Danio rerio] >gi|31419512|gb|AAH53225.1| Zgc:64051 [Danio rerio]	1.72186	0.000706249
UF_Msa_AF_110156	CAG07690	7.8e-05	unnamed protein product [Tetraodon nigroviridis]	1.72336	0.000732987
UF_Msa_AF_102793	XP_692728	1.47e-05	PREDICTED: similar to MGC69156 protein [Danio rerio]	1.72714	0.000144298
UF_Msa_CF_119434	NP_001093554	3e-06	hypothetical protein LOC100003595 [Danio rerio] >gi|148725385|emb|CAN88475.1| novel protein similar to vertebrate adenylate cyclase family [Danio rerio] >gi|148725426|emb|CAN88397.1| novel protein similar to vertebrate adenylate cyclase family [Danio rerio	1.73133	0.0039174
UF_Msa_AF_107986	BAF80462	2e-10	stearoyl CoA desaturase b [Pagrus major]	1.73464	0.00508292
UF_Msa_AF_103491	CAG00478	2.9e-09	unnamed protein product [Tetraodon nigroviridis]	1.75447	0.000726822
UF_Msa_AF_103526	CAF97832	1.52e-10	unnamed protein product [Tetraodon nigroviridis]	1.75607	0.00438454
UF_Msa_AF_104597	ABS70763	1.16e-21	Cbx5 [Astatotilapia burtoni]	1.76005	0.00857172
UF_Msa_AF_106407	XP_001509159	0.000125	PREDICTED: similar to G patch domain containing 1 [Ornithorhynchus anatinus]	1.76207	0.000150224
UF_Msa_CF_126355	CAG03416	0.000373	unnamed protein product [Tetraodon nigroviridis]	1.76326	0.00308857
UF_Msa_AF_100397	CAG10664	1.2e-07	unnamed protein product [Tetraodon nigroviridis]	1.77057	0.00249229
UF_Msa_AD_200324	BAA92256	1.4e-45	rhamnose binding lectin STL2 [Oncorhynchus mykiss]	1.77429	0.000440725
UF_Msa_AF_108406	CAF89727	6.79e-06	unnamed protein product [Tetraodon nigroviridis]	1.77523	0.00139619
UF_Msa_AF_103748	NP_001020631	3.92e-06	hypothetical protein LOC334190 [Danio rerio] >gi|66910485|gb|AAH97174.1| Zgc:114115 [Danio rerio]	1.78424	0.00204309
UF_Msa_AF_104250	XP_691270	3.99e-13	PREDICTED: hypothetical protein [Danio rerio]	1.78539	0.000134577
UF_Msa_AF_108604	CAF98279	2.5e-05	unnamed protein product [Tetraodon nigroviridis]	1.78919	0.00212681
UF_Msa_AF_104218	AAP20186	4.33e-23	MHC class II antigen [Pagrus major] >gi|62086123|gb|AAX63386.1| MHC class IIB antigen [Pagrus major]	1.79125	0.00475664
UF_Msa_AF_109738	CAG02193	1.09e-08	unnamed protein product [Tetraodon nigroviridis]	1.7924	0.00826308
UF_Msa_AF_106396	CAG02153	3.47e-07	unnamed protein product [Tetraodon nigroviridis]	1.80891	0.000518203
UF_Msa_AF_105548	AAQ55174	3.57e-07	inhibitor of differentiation 1C; Id 6-2 [Oncorhynchus mykiss]	1.81747	0.00272416
UF_Msa_AF_104895	CAG09655	0	unnamed protein product [Tetraodon nigroviridis]	1.82103	0.00414757
UF_Msa_AF_109918	CAG12945	2.03e-07	unnamed protein product [Tetraodon nigroviridis]	1.83091	0.000307291
UF_Msa_AD_200320	XP_001517335	2.08e-09	PREDICTED: similar to ribosomal protein L10a, partial [Ornithorhynchus anatinus]	1.83409	0.000267541
UF_Msa_AF_101410	CAG00041	1.54e-22	unnamed protein product [Tetraodon nigroviridis]	1.8359	0.0022737
UF_Msa_CF_126767	CAG00776	0.000215	unnamed protein product [Tetraodon nigroviridis]	1.83796	2.42876e-05
UF_Msa_AF_102867	AAQ91239	3.79e-09	hypothetical protein FLJ90022-like protein [Danio rerio]	1.84167	0.00305737
UF_Msa_CF_118006	CAG02253	0.000626	unnamed protein product [Tetraodon nigroviridis]	1.84989	0.0039112
UF_Msa_AF_105462	AAH44522	1.44e-08	Prmt1 protein [Danio rerio]	1.88348	0.00112503
UF_Msa_AF_107775	CAG06522	1.29e-09	unnamed protein product [Tetraodon nigroviridis]	1.89654	0.00744907
UF_Msa_AF_104840	CAG04510	3.63e-11	unnamed protein product [Tetraodon nigroviridis]	1.91245	0.00290491
UF_Msa_AD_200214	CAF97961	1.7e-06	unnamed protein product [Tetraodon nigroviridis]	1.92843	0.00081209
UF_Msa_AF_103714	CAF93718	2.31e-06	unnamed protein product [Tetraodon nigroviridis]	1.93546	0.00155799
UF_Msa_AF_108024	CAG03693	1.58e-24	unnamed protein product [Tetraodon nigroviridis]	1.93633	0.000289352
UF_Msa_AD_200097	CAF90099	1.56e-08	unnamed protein product [Tetraodon nigroviridis]	1.93871	3.36084e-06
UF_Msa_AF_107261	CAF98775	4.41e-10	unnamed protein product [Tetraodon nigroviridis]	1.94144	0.000135237
UF_Msa_AF_103045	CAG00760	1.02e-06	unnamed protein product [Tetraodon nigroviridis]	1.98037	0.00167445
UF_Msa_AF_106426	CAG09334	0.000637	unnamed protein product [Tetraodon nigroviridis]	1.98091	0.000440911
UF_Msa_AF_104217	CAG06969	1.38e-11	unnamed protein product [Tetraodon nigroviridis]	1.9845	0.00469668
UF_Msa_AD_200300	AAY79208	0	ribosomal protein L7 [Siniperca chuatsi]	1.98592	0.000106538
UF_Msa_AF_101188	ABO38816	3.96e-06	aquaporin 1 [Acanthopagrus schlegelii]	2.00738	0.00306756
UF_Msa_AF_101951	NP_001018427	6.73e-06	hypothetical protein LOC553617 [Danio rerio] >gi|125813050|ref|XP_001331150.1| PREDICTED: hypothetical protein [Danio rerio] >gi|63102153|gb|AAH95245.1| Zgc:110406 [Danio rerio]	2.02416	0.00234063
UF_Msa_AF_106386	CAG00058	3.37e-07	unnamed protein product [Tetraodon nigroviridis]	2.02521	2.88226e-06
UF_Msa_AF_103235	AAP04488	1.97e-28	osteonectin [Sparus aurata]	2.05341	0.00515292
UF_Msa_AF_107684	XP_001339480	0.000365	PREDICTED: similar to Abhd6-prov protein [Danio rerio]	2.08165	0.000278567
UF_Msa_AD_200002	CAG05106	2.69e-05	unnamed protein product [Tetraodon nigroviridis]	2.09575	0.000177202
UF_Msa_AD_200110	AAH98550	2.8e-45	Ribosomal protein L23a [Danio rerio]	2.12071	0.000241812
UF_Msa_AF_107763	CAC59953	2.09e-17	transferrin [Oreochromis aureus]	2.13821	0.0025271
UF_Msa_AF_101706	CAG11419	1.18e-10	unnamed protein product [Tetraodon nigroviridis]	2.1513	0.000600539
UF_Msa_CF_124957	CAM13155	0.00063	novel protein (id:ibd1340) [Danio rerio]	2.17707	0.00845176
UF_Msa_AD_200034	AAR06589	8.57e-16	alpha-2-macroglobulin [Sparus aurata]	2.19248	0.00288432
UF_Msa_AF_110278	CAB82889	4.84e-14	transferrin [Scophthalmus maximus]	2.1999	0.000182567
UF_Msa_AF_104378	ABQ59684	1.97e-05	BRD2 [Salmo salar]	2.20475	1.88749e-05
UF_Msa_AF_101615	CAG08050	2.51e-05	unnamed protein product [Tetraodon nigroviridis]	2.21081	0.000967502
UF_Msa_AF_104238	CAG09425	1.2e-07	unnamed protein product [Tetraodon nigroviridis]	2.21827	0.00214926
UF_Msa_AD_200234	ABH05130	0	cytochrome P450 3A69 [Micropterus salmoides]	2.24588	0.000158938
UF_Msa_AD_200352	AAN03842	2.86e-27	transforming growth factor beta 1 [Sparus aurata]	2.28315	0.000118181
UF_Msa_AF_104778	CAF89801	1.1e-08	unnamed protein product [Tetraodon nigroviridis]	2.28395	0.000271859
UF_Msa_AF_106086	CAF93718	4.46e-10	unnamed protein product [Tetraodon nigroviridis]	2.29001	1.49657e-07
UF_Msa_AD_200326	YP_636059	0	cytochrome c oxidase subunit I [Micropterus salmoides] >gi|105873586|gb|ABF74815.1| cytochrome c oxidase subunit I [Micropterus salmoides]	2.29963	0.000434577
UF_Msa_AF_102179	AAY79268	8.96e-11	complement C1r/s-A isotype [Siniperca chuatsi]	2.30384	0.00139795
UF_Msa_AF_102388	CAN87909	8.34e-09	novel protein similar to gelsolin, like 1 (gsnl1, zgc:77481) [Danio rerio]	2.31366	0.00318827
UF_Msa_AF_102387	AAS77256	1e-09	MHC II invariant chain [Siniperca chuatsi]	2.32103	0.000122578
UF_Msa_AF_106467	NP_001032784	0.000125	hypothetical protein LOC567972 [Danio rerio] >gi|77567703|gb|AAI07509.1| Zgc:123339 [Danio rerio]	2.35882	0.000572505
UF_Msa_AF_108973	CAG11787	1.35e-06	unnamed protein product [Tetraodon nigroviridis]	2.36127	0.00253935
UF_Msa_AF_103805	AAC60354	1.63e-22	fatty acid binding protein H6-isoform [Gobionotothen gibberifrons]	2.36538	0.00010735
UF_Msa_AF_100201	CAG07210	2.46e-08	unnamed protein product [Tetraodon nigroviridis]	2.36683	0.000200607
UF_Msa_AF_107987	CAG13267	4.46e-22	unnamed protein product [Tetraodon nigroviridis]	2.37238	0.00133431
UF_Msa_AF_107788	CAG13267	1.74e-16	unnamed protein product [Tetraodon nigroviridis]	2.37297	0.000588948
UF_Msa_AF_100350	CAF91498	5.26e-11	unnamed protein product [Tetraodon nigroviridis]	2.4032	2.31224e-05
UF_Msa_AF_108143	XP_001505697	3.23e-08	PREDICTED: similar to Gamma-aminobutyric-acid receptor subunit beta-3 precursor (GABA(A) receptor subunit beta-3) [Ornithorhynchus anatinus]	2.41117	0.00231335
UF_Msa_AD_200121	AAU21488	1.81e-39	TBT-binding protein [Fundulus heteroclitus]	2.47721	0.00498335
UF_Msa_AF_108039	XP_701334	2.88e-09	PREDICTED: similar to Oat-prov protein [Danio rerio]	2.54119	0.00196502
UF_Msa_AF_100254	CAC45059	5.52e-18	type I keratin S8 [Oncorhynchus mykiss]	2.59143	9.38171e-05
UF_Msa_AF_106527	XP_690678	4.48e-10	PREDICTED: hypothetical protein [Danio rerio]	2.61141	0.00865064
UF_Msa_AF_109785	NP_997886	2.35e-11	carnitine deficiency-associated gene expressed in ventricle 3 [Danio rerio] >gi|82188210|sp|Q7T370|CDV3_DANRE Protein CDV3 homolog >gi|31419271|gb|AAH53231.1| Carnitine deficiency-associated gene expressed in ventricle 3 [Danio rerio]	2.70994	0.000110596
UF_Msa_AD_200329	AAP20201	0	60S ribosomal protein L6 [Pagrus major]	2.73183	0.000100891
UF_Msa_AD_200057	YP_001491412	3.44e-14	cytochrome c oxidase subunit II [Diodon holocanthus] >gi|139000784|dbj|BAF51936.1| cytochrome c oxidase subunit II [Diodon holocanthus]	2.76003	0.000170516
UF_Msa_AF_107835	XP_001497756	7.52e-05	PREDICTED: similar to Tyrosine-protein phosphatase non-receptor type 6 (Protein-tyrosine phosphatase 1C) (PTP-1C) (Hematopoietic cell protein-tyrosine phosphatase) (SH-PTP1) (Protein-tyrosine phosphatase SHP-1) [Equus caballus]	2.76074	0.00094397
UF_Msa_AF_100192	CAG05713	1.31e-14	unnamed protein product [Tetraodon nigroviridis]	2.81631	0.00203814
UF_Msa_AD_200237	AAP40693	0	cytochrome b [Micropterus salmoides]	2.95199	0.000909794
UF_Msa_AF_106163	AAN02165	6.57e-06	reproduction regulator 2 [Epinephelus coioides]	3.04034	0.000173052
UF_Msa_AD_200004	CAF97961	1.7e-06	unnamed protein product [Tetraodon nigroviridis]	3.04894	0.000986377
UF_Msa_AD_200236	ABH05129	0	cytochrome P450 3A68 [Micropterus salmoides]	3.10857	0.000345571
UF_Msa_AD_200358	ABF83775	0	cytochrome b [Micropterus salmoides]	3.11833	0.00117591
UF_Msa_AF_101434	CAF95145	0.00036	unnamed protein product [Tetraodon nigroviridis]	3.15734	0.000332304
UF_Msa_AD_200390	AAM80522	0	cytochrome b [Micropterus salmoides]	3.19109	0.0009142
UF_Msa_CF_120507	ABW04145	0.000637	smooth muscle cell-specific protein SM22 alpha [Epinephelus coioides]	3.30046	3.44219e-05
UF_Msa_AD_200356	YP_001491401	2.36e-23	ATP synthase F0 subunit 6 [Ostracion immaculatus] >gi|139000772|dbj|BAF51925.1| ATPase subunit 6 [Ostracion immaculatus]	3.40342	0.00116031
UF_Msa_AF_102708	CAF97961	1.58e-14	unnamed protein product [Tetraodon nigroviridis]	3.45592	0.000739639
UF_Msa_AD_200164	NP_001027893	2.06e-31	apolipoprotein A-IV4 [Takifugu rubripes] >gi|57157769|dbj|BAD83857.1| apolipoprotein A-IV4 [Takifugu rubripes]	3.67171	0.00128501
UF_Msa_AD_200163	XP_688980	9e-30	PREDICTED: hypothetical protein [Danio rerio]	3.75852	6.14686e-05
UF_Msa_AD_200360	CAE53392	6.54e-13	serine proteinase inhibitor [Platichthys flesus]	4.91347	0.00746918
UF_Msa_AF_101695	CAG12964	3.09e-11	unnamed protein product [Tetraodon nigroviridis]	5.02948	0.00318171
UF_Msa_AD_200270	AAZ92554	0	steroidogenic acute regulatory protein [Micropterus salmoides]	5.02956	0.00180413
UF_Msa_AF_109020	CAB65356	0.000127	apolipoprotein E [Scophthalmus maximus]	5.20808	2.26149e-05
UF_Msa_AD_200367	CAF95775	0	unnamed protein product [Tetraodon nigroviridis]	6.46314	0.000775399
UF_Msa_AF_102863	CAF98183	1.43e-21	unnamed protein product [Tetraodon nigroviridis]	7.84269	0.000412905
UF_Msa_AF_101540	XP_684531	4.48e-10	PREDICTED: similar to ovulatory protein-2 [Danio rerio]	8.43752	0.00188718
UF_Msa_AF_106121	AAR97732	1.78e-06	Na-K-Cl cotransporter [Oreochromis mossambicus]	13.4432	1.49329e-06

## Sheet: OM to OV
ProbeName	NR_Accession	NR_E_Value	NR_Def	Fold change OM to OV	p-value
UF_Msa_AD_200360	CAE53392	6.54e-13	serine proteinase inhibitor [Platichthys flesus]	-8.76177	0.00250085
UF_Msa_AF_109020	CAB65356	0.000127	apolipoprotein E [Scophthalmus maximus]	-4.71129	0.00550004
UF_Msa_AF_108039	XP_701334	2.88e-09	PREDICTED: similar to Oat-prov protein [Danio rerio]	-3.54834	0.00405271
UF_Msa_AF_108070	CAN88772	0.000286	cysteine conjugate-beta lyase; cytoplasmic (glutamine transaminase K, kyneurenine aminotransferase) [Danio rerio]	-3.40741	0.0002222
UF_Msa_AF_105284	AAQ14845	1.6e-14	immunoglobulin heavy chain [Siniperca chuatsi]	-3.39011	0.0061204
UF_Msa_AF_107021	BAA88899	5.45e-08	complement component C7 [Paralichthys olivaceus]	-3.34636	0.00206361
UF_Msa_AF_101434	CAF95145	0.00036	unnamed protein product [Tetraodon nigroviridis]	-3.26179	0.00340953
UF_Msa_AF_102356	NP_956761	2.08e-07	hypothetical protein LOC393439 [Danio rerio] >gi|32766353|gb|AAH55172.1| Transmembrane protein 110 [Danio rerio]	-3.25836	0.00153164
UF_Msa_AF_108627	XP_001344136	4.74e-09	PREDICTED: similar to LIM only 4 protein [Danio rerio]	-3.20047	0.0013511
UF_Msa_AF_103360	CAF89393	1.21e-07	unnamed protein product [Tetraodon nigroviridis]	-3.1478	0.00264667
UF_Msa_AF_103103	NP_956155	6.86e-11	protein tyrosine phosphatase-like (proline instead of catalytic arginine), member b [Danio rerio] >gi|27882121|gb|AAH44396.1| Protein tyrosine phosphatase-like (proline instead of catalytic arginine), member b [Danio rerio]	-2.98866	0.000574898
UF_Msa_AF_103714	CAF93718	2.31e-06	unnamed protein product [Tetraodon nigroviridis]	-2.96206	0.00358818
UF_Msa_CF_118453	XP_001339687	0.000476	PREDICTED: similar to Peptidase D, partial [Danio rerio]	-2.94967	0.000794156
UF_Msa_AF_104296	XP_683428	1.01e-21	PREDICTED: hypothetical protein isoform 1 [Danio rerio] >gi|125834743|ref|XP_001331980.1| PREDICTED: hypothetical protein [Danio rerio]	-2.7998	7.92715e-05
UF_Msa_AF_101930	CAF88304	7.57e-09	unnamed protein product [Tetraodon nigroviridis]	-2.73383	6.98552e-05
UF_Msa_AF_100253	AAI52153	0.000822	Zgc:103517 protein [Danio rerio]	-2.66597	0.00638399
UF_Msa_AF_104542	ABI30888	5.06e-06	progranulin [Oreochromis mossambicus]	-2.6581	0.00340966
UF_Msa_CF_119845	CAG07590	0.000367	unnamed protein product [Tetraodon nigroviridis]	-2.59155	0.00505941
UF_Msa_AF_107009	CAG07071	6.48e-09	unnamed protein product [Tetraodon nigroviridis]	-2.57853	0.00761965
UF_Msa_AF_101613	XP_698143	5.85e-10	PREDICTED: hypothetical protein [Danio rerio] >gi|125832282|ref|XP_001332766.1| PREDICTED: hypothetical protein [Danio rerio]	-2.54424	0.00502033
UF_Msa_AF_110106	XP_001494249	4.02e-11	PREDICTED: similar to Transformation/transcription domain-associated protein isoform 2 [Equus caballus]	-2.53656	0.000923549
UF_Msa_AD_200158	AAQ77233	0	glutamate-cysteine ligase catalytic subunit [Micropterus salmoides]	-2.53003	0.00145552
UF_Msa_AF_110143	XP_001340495	0.000484	PREDICTED: protocadherin b [Danio rerio]	-2.51875	0.000444578
UF_Msa_AF_102756	CAG02925	2.34e-06	unnamed protein product [Tetraodon nigroviridis]	-2.50628	0.00530772
UF_Msa_AF_109978	BAB59115	8.44e-09	immunoglobulin light chain precursor [Seriola quinqueradiata]	-2.48976	0.0031896
UF_Msa_AD_200252	CAF88942	6.51e-25	unnamed protein product [Tetraodon nigroviridis]	-2.47868	0.000183019
UF_Msa_AD_200214	CAF97961	1.7e-06	unnamed protein product [Tetraodon nigroviridis]	-2.45284	0.00279875
UF_Msa_AF_107600	CAG01043	3.56e-07	unnamed protein product [Tetraodon nigroviridis]	-2.39127	0.000668081
UF_Msa_AF_102746	CAG03136	1.87e-08	unnamed protein product [Tetraodon nigroviridis]	-2.3691	0.00423442
UF_Msa_AF_106884	CAG04924	7.6e-15	unnamed protein product [Tetraodon nigroviridis]	-2.36704	0.00143557
UF_Msa_AF_101596	CAG11158	0.000622	unnamed protein product [Tetraodon nigroviridis]	-2.35978	0.00215402
UF_Msa_AF_103713	CAG00098	0.000215	unnamed protein product [Tetraodon nigroviridis]	-2.35174	0.00420113
UF_Msa_AF_100024	NP_957339	1.16e-20	DEAD (Asp-Glu-Ala-Asp) box polypeptide 41 [Danio rerio] >gi|27881965|gb|AAH44528.1| DEAD (Asp-Glu-Ala-Asp) box polypeptide 41 [Danio rerio]	-2.33293	0.00335598
UF_Msa_AF_105124	CAG07295	2.55e-18	unnamed protein product [Tetraodon nigroviridis]	-2.33212	0.00259273
UF_Msa_AF_105732	CAG00978	8.56e-14	unnamed protein product [Tetraodon nigroviridis]	-2.32312	0.00230574
UF_Msa_AF_103994	CAF92398	4.45e-10	unnamed protein product [Tetraodon nigroviridis]	-2.32267	0.00464471
UF_Msa_AF_104425	CAG11187	1.58e-07	unnamed protein product [Tetraodon nigroviridis]	-2.28485	0.00454112
UF_Msa_AF_109188	AAI54867	3e-06	Unknown (protein for MGC:180573) [Xenopus tropicalis]	-2.27852	0.000166127
UF_Msa_AF_101615	CAG08050	2.51e-05	unnamed protein product [Tetraodon nigroviridis]	-2.27035	0.00162313
UF_Msa_AF_104352	XP_001345627	0.000163	PREDICTED: hypothetical protein, partial [Danio rerio]	-2.2653	0.00278501
UF_Msa_AF_107595	CAG05512	9.71e-05	unnamed protein product [Tetraodon nigroviridis]	-2.25965	0.000511729
UF_Msa_AF_106424	CAK10906	0.000164	dual specificity phosphatase 22 [Danio rerio] >gi|148725481|emb|CAN87750.1| dual specificity phosphatase 22 [Danio rerio]	-2.25957	0.00134961
UF_Msa_AF_102497	P43091	2.48e-08	5-aminolevulinate synthase, nonspecific, mitochondrial precursor (5-aminolevulinic acid synthase) (Delta-aminolevulinate synthase) (Delta-ALA synthetase) (ALAS-H) >gi|532630|gb|AAA49435.1| 5-aminolevulinate synthase	-2.21659	0.0040281
UF_Msa_AF_102035	CAG13150	1.93e-13	unnamed protein product [Tetraodon nigroviridis]	-2.21439	0.000823842
UF_Msa_AF_102782	CAG06926	3e-11	unnamed protein product [Tetraodon nigroviridis]	-2.20701	0.000486359
UF_Msa_AF_101539	XP_693080	5.44e-08	PREDICTED: hypothetical protein, partial [Danio rerio]	-2.20681	0.00596872
UF_Msa_AF_103890	CAF92197	4.02e-32	unnamed protein product [Tetraodon nigroviridis]	-2.20049	0.000289107
UF_Msa_AF_101951	NP_001018427	6.73e-06	hypothetical protein LOC553617 [Danio rerio] >gi|125813050|ref|XP_001331150.1| PREDICTED: hypothetical protein [Danio rerio] >gi|63102153|gb|AAH95245.1| Zgc:110406 [Danio rerio]	-2.18441	0.00262884
UF_Msa_AF_101486	CAG12656	1.86e-10	unnamed protein product [Tetraodon nigroviridis]	-2.17385	0.0025939
UF_Msa_AF_107844	CAG01442	4.71e-12	unnamed protein product [Tetraodon nigroviridis]	-2.14909	0.00136485
UF_Msa_AF_104547	CAF99927	1.1e-08	unnamed protein product [Tetraodon nigroviridis]	-2.14816	0.00015043
UF_Msa_AF_100514	CAG06776	7.31e-13	unnamed protein product [Tetraodon nigroviridis]	-2.14684	0.00464231
UF_Msa_CF_117772	CAG01979	0.000471	unnamed protein product [Tetraodon nigroviridis]	-2.14431	0.0018567
UF_Msa_AF_104487	CAG07901	1.8e-11	unnamed protein product [Tetraodon nigroviridis]	-2.12385	0.00502255
UF_Msa_AF_106819	CAG10622	1.66e-06	unnamed protein product [Tetraodon nigroviridis]	-2.09012	0.00195687
UF_Msa_AF_107187	CAF90420	1.5e-05	unnamed protein product [Tetraodon nigroviridis]	-2.08294	0.000640167
UF_Msa_AF_104544	CAG07279	1.56e-14	unnamed protein product [Tetraodon nigroviridis]	-2.07963	6.10659e-05
UF_Msa_AF_100151	CAG29196	9.19e-08	alpha-2,6-sialyltransferase [Takifugu rubripes]	-2.06883	0.000177087
UF_Msa_AF_100261	CAG05669	2.86e-09	unnamed protein product [Tetraodon nigroviridis]	-2.06144	0.00265757
UF_Msa_AF_100350	CAF91498	5.26e-11	unnamed protein product [Tetraodon nigroviridis]	-2.0591	0.000687882
UF_Msa_AF_105094	XP_001369295	9.3e-08	PREDICTED: similar to UDP-GalNAc:polypeptide N-acetylgalactosaminyl transferase [Monodelphis domestica]	-2.059	0.00258822
UF_Msa_AF_104207	CAF95946	2.5e-13	unnamed protein product [Tetraodon nigroviridis]	-2.04399	0.00442239
UF_Msa_AF_109252	CAF97174	3.6e-12	unnamed protein product [Tetraodon nigroviridis]	-2.03467	0.00310079
UF_Msa_AF_104942	CAG05105	2.47e-13	unnamed protein product [Tetraodon nigroviridis]	-2.03261	0.00245326
UF_Msa_AF_109894	CAG00431	3.09e-11	unnamed protein product [Tetraodon nigroviridis]	-2.02838	9.3588e-05
UF_Msa_AF_100128	CAG06837	1.79e-07	unnamed protein product [Tetraodon nigroviridis]	-2.02257	0.00293218
UF_Msa_AF_109065	CAF95687	4.71e-07	unnamed protein product [Tetraodon nigroviridis]	-2.01441	0.000274106
UF_Msa_AF_101100	XP_690177	0.000168	PREDICTED: hypothetical protein [Danio rerio]	-2.01335	0.00564464
UF_Msa_AF_102388	CAN87909	8.34e-09	novel protein similar to gelsolin, like 1 (gsnl1, zgc:77481) [Danio rerio]	-1.99483	0.00721956
UF_Msa_AD_200020	NP_001070753	6.92e-09	hypothetical protein LOC768141 [Danio rerio] >gi|115527839|gb|AAI24771.1| Zgc:153910 [Danio rerio]	-1.99082	0.000665714
UF_Msa_AF_110151	XP_001345573	1.3e-11	PREDICTED: similar to eukaryotic translation initiation factor 4 gamma, 1, [Danio rerio]	-1.9875	0.0019371
UF_Msa_AF_102525	CAG03416	2.78e-17	unnamed protein product [Tetraodon nigroviridis]	-1.98298	0.00418134
UF_Msa_AD_200134	AAR15339	0	glutathione peroxidase-4 [Micropterus salmoides]	-1.98035	0.00330746
UF_Msa_AF_101663	CAG06650	3.7e-27	unnamed protein product [Tetraodon nigroviridis]	-1.97874	0.00624852
UF_Msa_AF_101305	CAG12188	1.44e-08	unnamed protein product [Tetraodon nigroviridis]	-1.97842	0.00477005
UF_Msa_AF_107986	BAF80462	2e-10	stearoyl CoA desaturase b [Pagrus major]	-1.97113	0.00239135
UF_Msa_AF_109789	CAF94447	5.63e-05	unnamed protein product [Tetraodon nigroviridis]	-1.97028	0.00126987
UF_Msa_AF_103475	CAN88173	4.26e-05	novel protein (zgc:86860) [Danio rerio]	-1.96472	0.00206819
UF_Msa_AF_106749	CAG07935	1.06e-11	unnamed protein product [Tetraodon nigroviridis]	-1.96283	0.000841374
UF_Msa_AF_101894	CAF96918	2.07e-07	unnamed protein product [Tetraodon nigroviridis]	-1.94882	0.000322361
UF_Msa_AF_102042	CAG04189	0	unnamed protein product [Tetraodon nigroviridis] >gi|47212382|emb|CAF91394.1| unnamed protein product [Tetraodon nigroviridis]	-1.94778	0.00318691
UF_Msa_AF_100081	CAF93177	3.78e-09	unnamed protein product [Tetraodon nigroviridis]	-1.94755	0.00697206
UF_Msa_AF_101723	XP_688332	1.17e-15	PREDICTED: hypothetical protein [Danio rerio]	-1.94193	0.00499071
UF_Msa_AF_109593	XP_695070	2.08e-07	PREDICTED: hypothetical protein LOC492655 [Danio rerio]	-1.94139	0.00340595
UF_Msa_CF_124336	XP_685041	0.000284	PREDICTED: similar to ligase I [Danio rerio]	-1.93886	0.00420113
UF_Msa_AF_109515	NP_001088738	1.8e-06	hypothetical protein LOC496002 [Xenopus laevis] >gi|82196230|sp|Q5PQ27|S2542_XENLA Solute carrier family 25 member 42 >gi|56269157|gb|AAH87392.1| LOC496002 protein [Xenopus laevis]	-1.93025	0.00690978
UF_Msa_AF_106053	CAG04261	5.06e-06	unnamed protein product [Tetraodon nigroviridis]	-1.92274	0.00697472
UF_Msa_AF_108786	NP_001071037	1.71e-09	hypothetical protein LOC566033 [Danio rerio] >gi|123884382|sp|Q08C72|NCM_DANRE Nucampholin homolog >gi|115313567|gb|AAI24358.1| Zgc:153452 [Danio rerio]	-1.91911	0.00146532
UF_Msa_AF_105417	CAF94602	0.000126	unnamed protein product [Tetraodon nigroviridis]	-1.90886	0.00309262
UF_Msa_AF_101188	ABO38816	3.96e-06	aquaporin 1 [Acanthopagrus schlegelii]	-1.90561	0.00774949
UF_Msa_AF_106871	CAF89781	3e-06	unnamed protein product [Tetraodon nigroviridis]	-1.90211	0.0022172
UF_Msa_AF_100127	AAI52524	1.47e-05	LOC557931 protein [Danio rerio]	-1.8977	0.0012572
UF_Msa_AF_106880	CAF95347	1.03e-06	unnamed protein product [Tetraodon nigroviridis]	-1.89456	0.00129423
UF_Msa_AF_106049	CAF95720	6.52e-09	unnamed protein product [Tetraodon nigroviridis]	-1.89249	0.000269566
UF_Msa_AF_104241	CAG05256	2.43e-08	unnamed protein product [Tetraodon nigroviridis]	-1.88893	0.0023886
UF_Msa_AF_106171	AAH59455	2.41e-05	ATPase, H+ transporting, lysosomal, V1 subunit B, member a [Danio rerio] >gi|47940367|gb|AAH71387.1| ATPase, H+ transporting, lysosomal, V1 subunit B, member a [Danio rerio]	-1.88016	0.00172639
UF_Msa_AF_100889	CAG01979	8.26e-22	unnamed protein product [Tetraodon nigroviridis]	-1.87146	8.07743e-05
UF_Msa_AF_104850	AAB88862	6.48e-29	cathepsin D [Sparus aurata]	-1.86741	0.000517501
UF_Msa_CF_119110	XP_700797	0.000126	PREDICTED: hypothetical protein, partial [Danio rerio]	-1.86384	0.00511312
UF_Msa_AF_110254	CAG04545	7.61e-10	unnamed protein product [Tetraodon nigroviridis]	-1.86008	0.00131546
UF_Msa_CF_124806	NP_998191	0.000168	succinate-CoA ligase, ADP-forming, beta subunit [Danio rerio] >gi|37748067|gb|AAH59701.1| Succinate-CoA ligase, ADP-forming, beta subunit [Danio rerio]	-1.85999	0.00457445
UF_Msa_AF_103443	CAF97133	3.38e-05	unnamed protein product [Tetraodon nigroviridis]	-1.85766	0.00603109
UF_Msa_AF_107331	XP_697323	1.29e-09	PREDICTED: similar to NBC-like protein 3 [Danio rerio] >gi|125840084|ref|XP_001338415.1| PREDICTED: similar to NBC-like protein 3 [Danio rerio]	-1.85228	0.0068028
UF_Msa_CF_125940	XP_001343266	0.000441	PREDICTED: similar to CD98 solute carrier family 3 member 2 [Danio rerio]	-1.85105	0.00241957
UF_Msa_AF_107978	CAF97348	1.03e-29	unnamed protein product [Tetraodon nigroviridis]	-1.84996	0.00386186
UF_Msa_CF_120206	XP_001340418	9.54e-05	PREDICTED: similar to KIAA1797, [Danio rerio]	-1.84262	0.00175046
UF_Msa_AF_104835	AAH44341	3.88e-06	Gabpa protein [Danio rerio]	-1.84153	0.00315983
UF_Msa_AF_109775	AAI29490	2.66e-07	Zgc:92177 protein [Danio rerio]	-1.8317	0.00570286
UF_Msa_AF_109927	CAG01659	6.99e-13	unnamed protein product [Tetraodon nigroviridis]	-1.80877	0.000635801
UF_Msa_AF_109723	BAF85081	1.25e-12	unnamed protein product [Homo sapiens]	-1.80152	0.00475633
UF_Msa_AF_108298	XP_001507500	3.26e-05	PREDICTED: similar to Electron transferring flavoprotein, alpha polypeptide [Ornithorhynchus anatinus]	-1.79646	0.000949144
UF_Msa_AF_104983	A5PLF5	3.97e-23	TM2 domain-containing protein 3 precursor	-1.79517	0.00380982
UF_Msa_AF_102351	CAG04171	4.66e-07	unnamed protein product [Tetraodon nigroviridis]	-1.79467	0.00227357
UF_Msa_AF_103189	CAF92835	2.71e-07	unnamed protein product [Tetraodon nigroviridis]	-1.79397	0.00674306
UF_Msa_AF_105001	CAG05854	1.18e-10	unnamed protein product [Tetraodon nigroviridis]	-1.78669	0.00601915
UF_Msa_AD_200350	CAG17628	0	nuclear receptor subfamily 0, group B, member 1 [Dicentrarchus labrax]	-1.77915	0.000718418
UF_Msa_AF_108611	CAF89799	4.69e-22	unnamed protein product [Tetraodon nigroviridis]	-1.77594	0.00409688
UF_Msa_AF_109096	ABU63572	8.06e-36	nanos2 [Oryzias latipes]	-1.77184	0.00145004
UF_Msa_AF_104599	CAG00583	2.89e-09	unnamed protein product [Tetraodon nigroviridis]	-1.76747	0.00600175
UF_Msa_AF_104260	CAF95721	3.32e-15	unnamed protein product [Tetraodon nigroviridis]	-1.76637	0.00684485
UF_Msa_AF_106895	NP_001074109	1.51e-25	hypothetical protein LOC791158 [Danio rerio] >gi|120538678|gb|AAI29378.1| Zgc:158680 [Danio rerio]	-1.76604	0.00131568
UF_Msa_AF_103351	CAF89998	3.18e-25	unnamed protein product [Tetraodon nigroviridis]	-1.76508	0.00387934
UF_Msa_AF_102660	CAF91098	6.42e-19	unnamed protein product [Tetraodon nigroviridis]	-1.7629	0.00665958
UF_Msa_AF_104480	CAF98399	6.67e-06	unnamed protein product [Tetraodon nigroviridis]	-1.76133	0.00136209
UF_Msa_AF_104885	XP_691799	8.79e-33	PREDICTED: hypothetical protein [Danio rerio]	-1.75877	0.000280931
UF_Msa_AF_107684	XP_001339480	0.000365	PREDICTED: similar to Abhd6-prov protein [Danio rerio]	-1.75489	0.000783401
UF_Msa_AF_105491	NP_956288	1.88e-13	transcription elongation factor A (SII) 1 [Danio rerio] >gi|31418820|gb|AAH53177.1| Transcription elongation factor A (SII), 1 [Danio rerio]	-1.75203	0.00310531
UF_Msa_AF_106415	CAG29196	0	alpha-2,6-sialyltransferase [Takifugu rubripes]	-1.73789	0.00225122
UF_Msa_AF_101193	CAH69132	2.19e-28	novel protein (zgc:55404) [Danio rerio]	-1.73711	3.95305e-05
UF_Msa_AF_107358	AAX19463	2.77e-37	TCP1-beta [Notothenia coriiceps]	-1.73181	0.00124741
UF_Msa_AF_104431	CAG06449	1.95e-05	unnamed protein product [Tetraodon nigroviridis]	-1.7267	0.00508707
UF_Msa_CF_126064	CAF89576	0.000242	unnamed protein product [Tetraodon nigroviridis]	-1.72004	0.000686188
UF_Msa_AF_105559	AAH97093	1.62e-12	Ldb4 protein [Danio rerio]	-1.71973	0.00566016
UF_Msa_AF_104298	CAG10411	0.000258	unnamed protein product [Tetraodon nigroviridis]	-1.71586	8.12814e-05
UF_Msa_CF_119227	XP_001337818	3.04e-06	PREDICTED: hypothetical protein [Danio rerio]	-1.71326	0.00034799
UF_Msa_AF_106331	AAH95047	1.75e-07	Zgc:101764 protein [Danio rerio]	-1.70774	0.0052399
UF_Msa_CF_126767	CAG00776	0.000215	unnamed protein product [Tetraodon nigroviridis]	-1.70503	0.00434024
UF_Msa_AF_102382	NP_001068758	8.03e-21	hypothetical protein LOC506970 [Bos taurus] >gi|116248539|sp|Q0V8B7|MCM5_BOVIN DNA replication licensing factor MCM5 >gi|110665624|gb|ABG81458.1| minichromosome maintenance deficient protein 5 [Bos taurus]	-1.7045	0.00689662
UF_Msa_AF_109592	CAG12456	2.2e-09	unnamed protein product [Tetraodon nigroviridis]	-1.7034	0.000786924
UF_Msa_AF_103737	CAF93254	7.52e-05	unnamed protein product [Tetraodon nigroviridis]	-1.70025	0.00165589
UF_Msa_AF_107317	XP_001331023	0	PREDICTED: hypothetical protein [Danio rerio]	-1.69997	0.00128089
UF_Msa_AF_102463	XP_001495743	8.49e-09	PREDICTED: similar to 5HT1D-alpha (serotonin) receptor [Equus caballus]	-1.69986	0.00407422
UF_Msa_AF_102022	ABI95427	1.88e-13	period 4 [Astatotilapia burtoni]	-1.6991	0.00396958
UF_Msa_CF_121332	CAH69106	0.000369	novel protein (zgc:64112) [Danio rerio]	-1.69346	0.000447906
UF_Msa_AF_101404	CAG09692	1.14e-05	unnamed protein product [Tetraodon nigroviridis]	-1.68255	0.00144497
UF_Msa_AF_107945	CAF89752	7.88e-07	unnamed protein product [Tetraodon nigroviridis]	-1.68121	0.000293832
UF_Msa_AF_106462	CAF98809	9.91e-10	unnamed protein product [Tetraodon nigroviridis]	-1.67693	0.000444034
UF_Msa_AF_103939	CAG12445	1.96e-05	unnamed protein product [Tetraodon nigroviridis]	-1.67515	0.000252152
UF_Msa_AF_102955	CAG03012	3e-06	unnamed protein product [Tetraodon nigroviridis]	-1.67361	0.00641338
UF_Msa_AF_100373	CAF94968	8.79e-06	unnamed protein product [Tetraodon nigroviridis]	-1.67065	0.00544183
UF_Msa_AF_109951	NP_001098319	1.33e-24	anosmin-1.1 [Oryzias latipes] >gi|88595354|dbj|BAE79774.1| anosmin-1.1 [Oryzias latipes]	-1.66925	0.00452712
UF_Msa_AF_104063	AAB96360	4.81e-32	RNA helicase [Takifugu rubripes]	-1.66887	0.00284196
UF_Msa_AF_106886	CAF92818	1.78e-06	unnamed protein product [Tetraodon nigroviridis]	-1.66794	0.00226736
UF_Msa_AF_104314	CAN88032	4.98e-09	LIM homeobox 8 [Danio rerio]	-1.65951	0.00473596
UF_Msa_AF_107580	XP_001337969	9.32e-08	PREDICTED: hypothetical protein [Danio rerio]	-1.65522	0.00171839
UF_Msa_AF_100208	CAG05258	9.97e-10	unnamed protein product [Tetraodon nigroviridis]	-1.65367	0.00248863
UF_Msa_AF_105966	XP_001518222	3.62e-14	PREDICTED: similar to cyclin G2 [Ornithorhynchus anatinus]	-1.65216	0.00205358
UF_Msa_AF_109239	XP_001369891	2.07e-07	PREDICTED: hypothetical protein [Monodelphis domestica]	-1.64963	0.00620723
UF_Msa_AF_109935	CAG11463	9.91e-10	unnamed protein product [Tetraodon nigroviridis]	-1.64773	0.00539915
UF_Msa_AF_100897	CAG02636	7.92e-07	unnamed protein product [Tetraodon nigroviridis]	-1.64563	0.00250738
UF_Msa_AF_107236	CAF95617	1.11e-18	unnamed protein product [Tetraodon nigroviridis]	-1.64514	0.00093305
UF_Msa_AF_104505	NP_957442	3.76e-12	mucolipin 2 [Danio rerio] >gi|28279885|gb|AAH44140.1| Mucolipin 2 [Danio rerio]	-1.64488	0.00388328
UF_Msa_AF_104868	CAG02718	0.000168	unnamed protein product [Tetraodon nigroviridis]	-1.64466	0.00691872
UF_Msa_AF_107713	CAF97729	3.41e-10	unnamed protein product [Tetraodon nigroviridis]	-1.64354	0.0039229
UF_Msa_CF_118086	NP_003606	0.000219	solute carrier family 4, sodium bicarbonate cotransporter, member 7 [Homo sapiens] >gi|119584786|gb|EAW64382.1| solute carrier family 4, sodium bicarbonate cotransporter, member 7, isoform CRA_b [Homo sapiens]	-1.64039	0.00653144
UF_Msa_AD_200179	EDP35356	1.19e-20	actin 2, putative [Brugia malayi]	-1.6308	0.00401993
UF_Msa_AF_103460	XP_001333273	6.96e-08	PREDICTED: hypothetical protein [Danio rerio]	-1.62994	0.00616307
UF_Msa_AF_100715	AAI24107	1.67e-09	Bone morphogenetic protein 15 [Danio rerio]	-1.62903	0.00578613
UF_Msa_AF_104194	AAL04170	6.84e-11	mismatch repair protein Msh6 [Danio rerio]	-1.62893	0.00363547
UF_Msa_CF_122649	NP_998537	0.000352	ARP1 actin-related protein 1 homolog B [Danio rerio] >gi|28279767|gb|AAH46069.1| Zgc:56317 [Danio rerio] >gi|157888733|emb|CAP09356.1| novel protein (zgc:56317) [Danio rerio]	-1.62499	0.00262451
UF_Msa_AF_101654	CAN88151	4.36e-15	novel protein similar to vertebrate syntaxin 12 (STX12) [Danio rerio]	-1.62485	0.00221744
UF_Msa_AF_109904	CAG01803	1.76e-06	unnamed protein product [Tetraodon nigroviridis]	-1.62465	0.00178855
UF_Msa_AF_100193	CAG12691	1.09e-08	unnamed protein product [Tetraodon nigroviridis]	-1.61311	0.00755539
UF_Msa_AF_104536	CAM14398	1.15e-05	novel protein similar to vertebrate tetraspanin 15 (TSPAN15) (zgc:110329) [Danio rerio]	-1.61087	0.000478382
UF_Msa_AF_103151	CAG01541	4.28e-05	unnamed protein product [Tetraodon nigroviridis]	-1.60981	0.00491055
UF_Msa_AF_108967	CAF89339	2.2e-08	unnamed protein product [Tetraodon nigroviridis]	-1.60865	0.00596473
UF_Msa_AF_109259	NP_001002719	8.94e-11	IMP4, U3 small nucleolar ribonucleoprotein, homolog [Danio rerio] >gi|49899179|gb|AAH75765.1| IMP4, U3 small nucleolar ribonucleoprotein, homolog (yeast) [Danio rerio]	-1.60147	0.00295594
UF_Msa_AF_106984	CAG00186	1.4e-05	unnamed protein product [Tetraodon nigroviridis]	-1.59947	0.000975187
UF_Msa_AF_100787	XP_001331913	9.44e-08	PREDICTED: similar to Ggps1 protein [Danio rerio]	-1.59494	0.00160951
UF_Msa_AF_110075	CAG06536	3.1e-36	unnamed protein product [Tetraodon nigroviridis]	-1.59027	0.00303892
UF_Msa_AF_104344	CAG03310	3.53e-07	unnamed protein product [Tetraodon nigroviridis]	-1.58851	0.00324911
UF_Msa_AD_200003	EDM16428	5.65e-05	metadherin, isoform CRA_a [Rattus norvegicus]	-1.58702	0.00183468
UF_Msa_AF_102485	BAC98837	2.39e-16	Makorin1 [Seriola quinqueradiata]	-1.57663	0.00594875
UF_Msa_AF_103712	CAF97495	5.09e-06	unnamed protein product [Tetraodon nigroviridis]	-1.57425	0.00187814
UF_Msa_AD_200090	XP_001345294	1.78e-34	PREDICTED: hypothetical protein LOC445131 [Danio rerio]	-1.57351	0.00619055
UF_Msa_AD_200279	AAN85308	5.06e-30	protein disulfide isomerase ERp72 [Micropterus salmoides]	-1.57235	0.00481529
UF_Msa_AF_108646	NP_998307	1.69e-21	hypothetical protein LOC406416 [Danio rerio] >gi|31419538|gb|AAH53249.1| Zgc:64095 [Danio rerio]	-1.57011	0.00178697
UF_Msa_AF_104625	CAF93535	5.39e-08	unnamed protein product [Tetraodon nigroviridis]	-1.56631	0.000671047
UF_Msa_AF_103133	CAG03854	6.71e-06	unnamed protein product [Tetraodon nigroviridis]	-1.56524	0.00553573
UF_Msa_AF_106517	AAO27569	1.98e-05	vitellogenin receptor [Oreochromis aureus]	-1.56467	0.00100978
UF_Msa_AF_104186	AAH75746	0	Ribonucleotide reductase M2 polypeptide [Danio rerio]	-1.56449	0.00635729
UF_Msa_AF_104430	CAG06271	6.99e-21	unnamed protein product [Tetraodon nigroviridis]	-1.55938	0.00177211
UF_Msa_AF_101547	ABH07676	7.19e-08	cold-shock domain protein [Scophthalmus maximus]	-1.55819	0.00718054
UF_Msa_AF_109473	CAF89456	1.58e-07	unnamed protein product [Tetraodon nigroviridis]	-1.5568	0.00714936
UF_Msa_AF_104109	AAH68381	6.91e-32	Zgc:66414 [Danio rerio]	-1.55452	0.00603938
UF_Msa_AF_107531	NP_956013	0	hypothetical protein LOC325470 [Danio rerio] >gi|27882284|gb|AAH44416.1| Zgc:55512 [Danio rerio]	-1.55288	0.00577435
UF_Msa_AF_103294	EDL12421	2.56e-05	mCG140432 [Mus musculus]	-1.55093	0.00678728
UF_Msa_AF_107561	CAG10419	6.07e-07	unnamed protein product [Tetraodon nigroviridis]	-1.55078	0.00592367
UF_Msa_AF_109980	CAI59606	1.38e-15	clusterin-2 protein [Oncorhynchus mykiss] >gi|146760279|emb|CAM98721.1| clusterin-2 [Oncorhynchus mykiss]	-1.54772	0.0011249
UF_Msa_AF_103628	CAG05162	2.64e-12	unnamed protein product [Tetraodon nigroviridis]	-1.54271	0.00535377
UF_Msa_AF_108034	BAA85660	7.37e-33	cyclin-selective ubiquitin carrier protein E2-C [Carassius auratus]	-1.54139	0.00110675
UF_Msa_AF_102432	XP_001331664	1.73e-11	PREDICTED: hypothetical protein [Danio rerio]	-1.54074	0.00166435
UF_Msa_AD_200357	AAQ94598	6.06e-40	tubulin alpha 6 [Danio rerio] >gi|45767777|gb|AAH67567.1| Tubulin, alpha 8 like 4 [Danio rerio]	-1.53592	0.00608777
UF_Msa_AF_107997	NP_001004560	3.3e-23	hypothetical protein LOC447821 [Danio rerio] >gi|51859083|gb|AAH81632.1| Zgc:92250 [Danio rerio]	-1.53331	0.000371339
UF_Msa_AF_106000	XP_707984	6.38e-13	PREDICTED: hypothetical protein isoform 2 [Danio rerio]	-1.53267	0.00647627
UF_Msa_AF_104120	XP_001632111	6.71e-07	predicted protein [Nematostella vectensis] >gi|156219162|gb|EDO40048.1| predicted protein [Nematostella vectensis]	-1.53152	0.00109181
UF_Msa_CF_121559	CAF89501	0.000478	unnamed protein product [Tetraodon nigroviridis]	-1.52875	0.00195168
UF_Msa_AF_102775	CAA76889	0	zinc finger protein [Danio rerio]	-1.52869	0.00644907
UF_Msa_AF_109332	NP_991252	1.05e-11	U2 small nuclear RNA auxiliary factor 2b [Danio rerio] >gi|41389016|gb|AAH65869.1| U2 small nuclear RNA auxiliary factor 2b [Danio rerio] >gi|94733785|emb|CAK04631.1| novel protein (zgc:77804) [Danio rerio]	-1.52515	0.00364903
UF_Msa_AF_108463	XP_001331595	3e-06	PREDICTED: hypothetical protein [Danio rerio]	-1.52458	0.00173147
UF_Msa_AF_107276	NP_957390	1.43e-42	signal recognition particle 9 [Danio rerio] >gi|125846556|ref|XP_001331607.1| PREDICTED: hypothetical protein [Danio rerio] >gi|29436534|gb|AAH49522.1| Signal recognition particle 9 [Danio rerio]	-1.52338	0.00301129
UF_Msa_AF_105111	XP_001502320	0.00045	PREDICTED: similar to suppression of tumorigenicity 13 (colon carcinoma) (Hsp70 interacting protein) [Equus caballus]	-1.52146	0.00401171
UF_Msa_AF_101691	CAF99716	1.5e-05	unnamed protein product [Tetraodon nigroviridis]	-1.5164	0.00274645
UF_Msa_AF_100453	CAG01554	2.14e-14	unnamed protein product [Tetraodon nigroviridis]	-1.5148	0.00175281
UF_Msa_AF_105502	NP_001089509	6.65e-06	hypothetical protein LOC734561 [Xenopus laevis] >gi|66912065|gb|AAH97758.1| MGC115448 protein [Xenopus laevis]	-1.51368	0.000554562
UF_Msa_AF_100620	CAP09358	4.32e-13	novel protein (zgc:56713) [Danio rerio]	-1.51268	0.00617014
UF_Msa_AF_100434	CAG01745	6.44e-09	unnamed protein product [Tetraodon nigroviridis]	-1.50953	0.0077077
UF_Msa_AF_104400	XP_968387	1.68e-44	PREDICTED: similar to CG8385-PB, isoform B [Tribolium castaneum]	-1.50877	0.00357379
UF_Msa_AF_106243	CAG08561	2e-10	unnamed protein product [Tetraodon nigroviridis]	-1.5083	0.000862234
UF_Msa_AF_109438	XP_001512630	3.24e-05	PREDICTED: similar to meteorin, glial cell differentiation regulator, partial [Ornithorhynchus anatinus]	-1.50828	0.00674104
UF_Msa_AF_103873	CAG06836	5.3e-11	unnamed protein product [Tetraodon nigroviridis]	-1.5077	0.00183899
UF_Msa_AF_104236	CAG09767	5.79e-10	unnamed protein product [Tetraodon nigroviridis]	-1.50717	0.00734842
UF_Msa_AF_103691	NP_001027837	2.25e-11	selenocysteine tRNA activating factor [Takifugu rubripes] >gi|37595488|gb|AAQ94618.1| selenocysteine tRNA activating factor [Takifugu rubripes]	-1.50402	0.00273219
UF_Msa_AF_103553	NP_001002456	3.76e-09	SET domain-containing protein 7 [Danio rerio] >gi|49900495|gb|AAH76014.1| SET domain containing (lysine methyltransferase) 7 [Danio rerio]	-1.50213	0.00475516
UF_Msa_AF_103341	NP_997889	7.99e-07	aldehyde dehydrogenase 7 family, member A1 [Danio rerio] >gi|27882244|gb|AAH44367.1| Aldehyde dehydrogenase 7 family, member A1 [Danio rerio]	-1.50104	0.00561188
UF_Msa_AF_103860	CAF94562	2.85e-14	unnamed protein product [Tetraodon nigroviridis]	-1.49953	0.00130445
UF_Msa_AF_108265	CAF93485	4.42e-31	unnamed protein product [Tetraodon nigroviridis]	1.50161	0.000981676
UF_Msa_AF_105155	XP_001333791	2.75e-09	PREDICTED: hypothetical protein [Danio rerio]	1.50341	0.00375696
UF_Msa_AF_105370	CAG13333	1.45e-05	unnamed protein product [Tetraodon nigroviridis]	1.50521	0.0047732
UF_Msa_AF_106226	NP_998398	0.000478	activating transcription factor 4 [Danio rerio] >gi|82202200|sp|Q6NW59|ATF4_BRARE Cyclic AMP-dependent transcription factor ATF-4 (Activating transcription factor 4) >gi|45709350|gb|AAH67714.1| Activating transcription factor 4 (tax-responsive enhancer ele	1.50601	0.00145085
UF_Msa_AF_108248	CAG06281	4.6e-07	unnamed protein product [Tetraodon nigroviridis]	1.51577	0.002243
UF_Msa_AF_106991	AAP20183	0	ribosomal protein L18a [Pagrus major]	1.53213	0.00288978
UF_Msa_AF_105792	O57594	1.13e-09	Surfeit locus protein 6 homolog >gi|2826822|emb|CAA75446.1| surfeit protein 6 [Takifugu rubripes]	1.53417	0.00508963
UF_Msa_AF_105349	CAF95686	0.00036	unnamed protein product [Tetraodon nigroviridis]	1.53509	0.00628918
UF_Msa_CF_122863	CAG08764	0.000813	unnamed protein product [Tetraodon nigroviridis]	1.53957	0.00314559
UF_Msa_AF_106936	XP_700063	1.09e-08	PREDICTED: similar to 3-hydroxymethyl-3-methylglutaryl-Coenzyme A lyase-like 1 [Danio rerio] >gi|159155051|gb|AAI54588.1| Unknown (protein for MGC:172206) [Danio rerio]	1.54013	0.000646964
UF_Msa_AF_101783	YP_473678	4.72e-09	trypsin domain lipoprotein [Synechococcus sp. JA-3-3Ab] >gi|86553457|gb|ABC98415.1| trypsin domain lipoprotein [Synechococcus sp. JA-3-3Ab]	1.5409	0.00699095
UF_Msa_AF_101759	CAF91038	6.9e-13	unnamed protein product [Tetraodon nigroviridis]	1.5425	0.00343645
UF_Msa_AF_105036	CAF98440	1.79e-32	unnamed protein product [Tetraodon nigroviridis]	1.54302	0.00198046
UF_Msa_AF_105399	CAG06272	1.79e-20	unnamed protein product [Tetraodon nigroviridis]	1.5538	0.00130119
UF_Msa_AF_100424	NP_001007328	1.58e-07	hypothetical protein LOC492361 [Danio rerio] >gi|55249963|gb|AAH85674.1| Zgc:92575 [Danio rerio]	1.55514	0.00706137
UF_Msa_CF_120272	CAG04355	0.000286	unnamed protein product [Tetraodon nigroviridis]	1.56026	0.00373206
UF_Msa_AF_101975	CAG02010	3.67e-08	unnamed protein product [Tetraodon nigroviridis]	1.56099	0.0060023
UF_Msa_AF_109542	CAG07482	2.13e-12	unnamed protein product [Tetraodon nigroviridis]	1.56253	0.00573527
UF_Msa_AF_105386	NP_956952	3.67e-26	coiled-coil domain containing 43 [Danio rerio] >gi|82187201|sp|Q6PFL6|CCD43_BRARE Coiled-coil domain-containing protein 43 >gi|35505442|gb|AAH57502.1| Coiled-coil domain containing 43 [Danio rerio]	1.56453	0.001173
UF_Msa_AF_104007	CAG10642	2.97e-06	unnamed protein product [Tetraodon nigroviridis]	1.57095	0.00283719
UF_Msa_AF_107288	XP_417197	3.22e-05	PREDICTED: hypothetical protein [Gallus gallus]	1.57764	0.00656978
UF_Msa_AF_102114	CAF91521	0	unnamed protein product [Tetraodon nigroviridis]	1.578	0.00581543
UF_Msa_AF_102110	XP_001341337	8e-16	PREDICTED: hypothetical protein [Danio rerio]	1.58285	0.00199978
UF_Msa_AF_100873	NP_919381	2.8e-10	hairy and enhancer of split 6 [Danio rerio] >gi|38383026|gb|AAH62387.1| Hairy and enhancer of split 6 (Drosophila) [Danio rerio] >gi|41351016|gb|AAH65599.1| Hairy and enhancer of split 6 (Drosophila) [Danio rerio] >gi|68051188|dbj|BAE02547.1| hairy-related	1.58621	0.00219212
UF_Msa_AF_109502	CAG05564	9.57e-43	unnamed protein product [Tetraodon nigroviridis]	1.58645	0.00237391
UF_Msa_AF_105365	NP_001070763	4.58e-24	hypothetical protein LOC768152 [Danio rerio] >gi|115529123|gb|AAI24719.1| Zgc:153687 [Danio rerio]	1.58722	0.00382576
UF_Msa_AF_100021	CAG12538	5.1e-16	unnamed protein product [Tetraodon nigroviridis]	1.58739	0.00123041
UF_Msa_AF_102664	O57594	2.43e-08	Surfeit locus protein 6 homolog >gi|2826822|emb|CAA75446.1| surfeit protein 6 [Takifugu rubripes]	1.59183	0.00274908
UF_Msa_AF_104355	NP_001096594	0.000948	hypothetical protein LOC570997 [Danio rerio] >gi|156230501|gb|AAI51952.1| Zgc:171734 protein [Danio rerio]	1.60025	0.00135441
UF_Msa_AF_101321	CAF96929	1.76e-19	unnamed protein product [Tetraodon nigroviridis]	1.60353	0.00437355
UF_Msa_AD_200038	XP_001517335	2.08e-09	PREDICTED: similar to ribosomal protein L10a, partial [Ornithorhynchus anatinus]	1.60364	0.00305335
UF_Msa_AF_108210	CAG06569	1.27e-07	unnamed protein product [Tetraodon nigroviridis]	1.60703	0.00115089
UF_Msa_AF_109871	CAG06143	1.03e-06	unnamed protein product [Tetraodon nigroviridis]	1.61481	0.00219305
UF_Msa_AF_100219	ABK60089	0.000168	signal transducer and activator of transcription 1 [Channa argus]	1.62004	0.00382557
UF_Msa_AD_200332	P36992	0	AMBP protein precursor [Contains: Alpha-1-microglobulin; Inter-alpha-trypsin inhibitor light chain (ITI-LC) (Bikunin) (HI-30)] >gi|64234|emb|CAA45294.1| alpha-1 microglobulin/HI-30 precursor [Pleuronectes platessa] >gi|1091607|prf||2021284A alpha-1-microgl	1.62254	0.00283465
UF_Msa_CF_117777	XP_695851	0.000364	PREDICTED: hypothetical protein [Danio rerio]	1.62638	0.00138464
UF_Msa_AF_105742	AAI52651	6.98e-23	FK506 binding protein 8 [Danio rerio]	1.63635	0.000709155
UF_Msa_CF_126516	XP_001340945	3.19e-08	PREDICTED: hypothetical protein [Danio rerio]	1.63857	0.00661136
UF_Msa_AF_108691	CAF92365	6.35e-09	unnamed protein product [Tetraodon nigroviridis]	1.63905	0.00604713
UF_Msa_AF_110156	CAG07690	7.8e-05	unnamed protein product [Tetraodon nigroviridis]	1.64181	0.0065334
UF_Msa_AF_105201	CAG01631	6.01e-43	unnamed protein product [Tetraodon nigroviridis]	1.64414	0.00571193
UF_Msa_AF_109694	CAG09796	3.97e-06	unnamed protein product [Tetraodon nigroviridis]	1.6471	6.80664e-05
UF_Msa_AF_100579	AAB88862	0.000596	cathepsin D [Sparus aurata]	1.64982	0.00256087
UF_Msa_AF_107615	XP_695763	1.1e-05	PREDICTED: hypothetical protein [Danio rerio]	1.64994	0.00211639
UF_Msa_AF_100684	CAF96002	3.31e-05	unnamed protein product [Tetraodon nigroviridis]	1.65066	0.0057531
UF_Msa_AF_107360	CAG10561	4.34e-10	unnamed protein product [Tetraodon nigroviridis]	1.65295	0.00222471
UF_Msa_AF_104209	NP_001011731	3.46e-08	hyaluronan mediated motility receptor [Takifugu rubripes]	1.65377	0.00297664
UF_Msa_AF_107768	CAF99943	1.21e-07	unnamed protein product [Tetraodon nigroviridis]	1.65396	0.000426781
UF_Msa_AD_200331	NP_001077398	0	glutathione peroxidase 3 isoform 1 [Mus musculus]	1.65716	0.000915997
UF_Msa_AF_104446	XP_533264	4.28e-15	PREDICTED: hypothetical protein XP_533264 [Canis familiaris]	1.66176	0.00271991
UF_Msa_AF_105968	CAG04865	1.05e-06	unnamed protein product [Tetraodon nigroviridis]	1.66327	0.00317205
UF_Msa_AF_105845	NP_001003594	4.54e-43	hypothetical protein LOC445200 [Danio rerio] >gi|125848187|ref|XP_001332691.1| PREDICTED: hypothetical protein [Danio rerio] >gi|50417840|gb|AAH78226.1| Zgc:101024 [Danio rerio]	1.67306	0.00676588
UF_Msa_AF_106778	CAG01254	1.15e-17	unnamed protein product [Tetraodon nigroviridis]	1.67551	0.00362223
UF_Msa_AF_100275	CAF99165	0	unnamed protein product [Tetraodon nigroviridis]	1.67607	0.00598536
UF_Msa_AF_105143	CAG06540	0	unnamed protein product [Tetraodon nigroviridis]	1.67929	0.00155342
UF_Msa_AF_107027	XP_693023	4.73e-19	PREDICTED: hypothetical protein [Danio rerio]	1.68111	0.00617281
UF_Msa_AF_108318	NP_001070936	1.62e-16	hypothetical protein LOC768305 [Danio rerio] >gi|116284220|gb|AAI24337.1| Zgc:153377 [Danio rerio]	1.68609	0.00357712
UF_Msa_AF_101779	CAG06039	1.1e-15	unnamed protein product [Tetraodon nigroviridis]	1.70009	0.00443379
UF_Msa_AF_109291	XP_419502	2.46e-38	PREDICTED: similar to RNA polymerase I subunit hRPA39 isoform 2 [Gallus gallus]	1.70275	0.00679725
UF_Msa_AF_106419	CAG11482	6.26e-28	unnamed protein product [Tetraodon nigroviridis]	1.71404	0.00136948
UF_Msa_AF_109998	XP_001168548	4.2e-08	PREDICTED: E1A binding protein p300 isoform 3 [Pan troglodytes]	1.71925	0.00238137
UF_Msa_AF_104093	XP_001608164	5.56e-40	PREDICTED: hypothetical protein isoform 1 [Nasonia vitripennis]	1.73327	0.000291298
UF_Msa_AF_100051	XP_426273	5.11e-06	PREDICTED: similar to BTB/POZ domain-containing protein KCTD16 [Gallus gallus]	1.73936	0.000688422
UF_Msa_AF_110092	CAG12325	3.24e-08	unnamed protein product [Tetraodon nigroviridis]	1.73982	0.00595328
UF_Msa_AF_108643	CAK05099	2.31e-06	novel protein similar to vertebrate solute carrier family 12 (sodium/potassium/chloride transporters), member 2 (SLC12A2) [Danio rerio] >gi|148725715|emb|CAN88361.1| novel protein similar to vertebrate solute carrier family 12 (sodium/potassium/chloride tr	1.74833	0.0065714
UF_Msa_AF_104018	CAG00258	1.79e-06	unnamed protein product [Tetraodon nigroviridis]	1.75367	0.00224657
UF_Msa_AF_109479	CAM14216	6.51e-24	novel protein [Danio rerio]	1.75457	0.000130335
UF_Msa_AF_103279	CAG01660	0.000163	unnamed protein product [Tetraodon nigroviridis]	1.75615	0.00131336
UF_Msa_AF_110236	CAG10561	1.12e-05	unnamed protein product [Tetraodon nigroviridis]	1.76424	0.000694081
UF_Msa_AF_109967	CAG09302	3.59e-12	unnamed protein product [Tetraodon nigroviridis]	1.78528	0.00537823
UF_Msa_AF_103104	CAF89860	4.74e-12	unnamed protein product [Tetraodon nigroviridis]	1.78539	0.0031623
UF_Msa_AF_100555	CAF92310	2.33e-06	unnamed protein product [Tetraodon nigroviridis]	1.7857	0.000456425
UF_Msa_AD_200248	BAD98538	8.34e-09	warm-temperature-acclimation-related-65 [Oryzias latipes]	1.79518	0.000215015
UF_Msa_AF_108065	CAG04553	5.58e-05	unnamed protein product [Tetraodon nigroviridis]	1.79615	0.0075398
UF_Msa_AF_108043	CAG03115	5.42e-08	unnamed protein product [Tetraodon nigroviridis]	1.80299	0.00597577
UF_Msa_AF_110077	EDL87397	4.04e-11	cell division cycle 2-like 5 (cholinesterase-related cell division controller) [Rattus norvegicus]	1.80807	0.00260587
UF_Msa_AF_100758	CAG08520	4.16e-08	unnamed protein product [Tetraodon nigroviridis]	1.82708	0.000659188
UF_Msa_AF_106956	CAF89627	8.73e-06	unnamed protein product [Tetraodon nigroviridis]	1.8274	0.00692468
UF_Msa_AF_107683	NP_001083358	0.000219	hypothetical protein LOC398883 [Xenopus laevis] >gi|38014688|gb|AAH60491.1| MGC68757 protein [Xenopus laevis]	1.82855	0.00552016
UF_Msa_AD_200065	CAF88921	7.14e-32	unnamed protein product [Tetraodon nigroviridis]	1.83321	0.00126242
UF_Msa_AF_102180	NP_001002544	1.44e-06	hypothetical protein LOC436817 [Danio rerio] >gi|125839457|ref|XP_001330901.1| PREDICTED: hypothetical protein [Danio rerio] >gi|49900746|gb|AAH76264.1| Zgc:92790 [Danio rerio]	1.84195	0.00213859
UF_Msa_AD_200366	XP_693145	3.89e-12	PREDICTED: similar to receptor associated protein 80, [Danio rerio]	1.85022	0.000224158
UF_Msa_AF_103797	CAG02525	1.38e-07	unnamed protein product [Tetraodon nigroviridis]	1.85347	0.00615136
UF_Msa_AF_107906	CAG00684	2.59e-05	unnamed protein product [Tetraodon nigroviridis]	1.86749	0.00482872
UF_Msa_AF_104011	XP_693739	2.88e-09	PREDICTED: similar to Down syndrome cell adhesion molecule DSCAM, partial [Danio rerio]	1.87503	0.00444932
UF_Msa_AF_101816	CAG10249	0	unnamed protein product [Tetraodon nigroviridis]	1.8856	0.0010736
UF_Msa_AF_100476	CAF99385	4.73e-17	unnamed protein product [Tetraodon nigroviridis]	1.88638	0.00322048
UF_Msa_AD_200133	ABG57072	2.8e-45	insulin-like growth factor I [Micropterus salmoides]	1.89553	0.000214541
UF_Msa_AF_107208	CAF98106	5.52e-17	unnamed protein product [Tetraodon nigroviridis]	1.92703	0.00120851
UF_Msa_AF_100876	CAG11135	0	unnamed protein product [Tetraodon nigroviridis]	1.94029	0.00631915
UF_Msa_AF_107069	AAI35947	1.51e-10	LOC734007 protein [Xenopus tropicalis]	1.94104	0.00171049
UF_Msa_AD_200349	CAD11992	0	gonadotropin-releasing hormone receptor [Dicentrarchus labrax]	1.94505	0.00121301
UF_Msa_AF_105468	NP_001098770	0.000363	COP9 constitutive photomorphogenic homolog subunit 5 [Sus scrofa] >gi|148800597|gb|ABR13016.1| COP9 constitutive photomorphogenic-like subunit 5 [Sus scrofa]	1.95319	0.00346479
UF_Msa_AF_109641	CAG07314	0	unnamed protein product [Tetraodon nigroviridis]	1.96984	2.91059e-05
UF_Msa_AF_109226	XP_001503465	5.39e-08	PREDICTED: similar to coiled-coil domain containing 6 [Equus caballus]	1.97893	0.00747121
UF_Msa_AD_200322	ABN80453	0	aldolase B [Poecilia reticulata]	1.98855	1.13946e-05
UF_Msa_AF_106097	CAN88664	3.05e-06	novel protein similar to vertebrate protein tyrosine phosphatase, receptor type, K (PTPRK) [Danio rerio] >gi|157888765|emb|CAP09631.1| novel protein similar to vertebrate protein tyrosine phosphatase, receptor type, K (PTPRK) [Danio rerio]	1.98993	0.000723632
UF_Msa_AD_200310	XP_688980	3.7e-32	PREDICTED: hypothetical protein [Danio rerio]	1.99152	0.00174859
UF_Msa_AF_103494	CAF99610	5.27e-11	unnamed protein product [Tetraodon nigroviridis]	1.99719	0.00572352
UF_Msa_AF_105557	AAY79212	1.5e-05	ribosomal protein L14 [Siniperca chuatsi]	1.99734	0.00504729
UF_Msa_AF_104065	ABC70998	1.02e-06	caspase-9 [Dicentrarchus labrax] >gi|85541539|gb|ABC70999.1| caspase-9 [Dicentrarchus labrax]	2.00032	0.000716419
UF_Msa_AD_200123	CAH59609	5.28e-33	apolipoprotein AI precursor [Platichthys flesus]	2.00587	0.0012131
UF_Msa_AF_100362	CAG13309	4.65e-29	unnamed protein product [Tetraodon nigroviridis]	2.01448	0.00292814
UF_Msa_AD_200114	BAB33421	1.8e-39	putative senescence-associated protein [Pisum sativum]	2.01911	0.00171948
UF_Msa_AF_106237	CAM15462	9.8e-05	novel protein [Danio rerio] >gi|148725409|emb|CAM16707.2| novel protein [Danio rerio]	2.01911	0.00350314
UF_Msa_AD_200061	CAG05132	7.86e-17	unnamed protein product [Tetraodon nigroviridis]	2.01914	0.000680813
UF_Msa_AD_200220	AAY79208	0	ribosomal protein L7 [Siniperca chuatsi]	2.02015	8.51267e-05
UF_Msa_AF_103941	CAG01659	1.34e-16	unnamed protein product [Tetraodon nigroviridis]	2.02681	0.00158078
UF_Msa_CF_124877	CAF97560	0.000472	unnamed protein product [Tetraodon nigroviridis]	2.02748	0.00313625
UF_Msa_AF_103126	AAH84063	2.2e-09	Xcen protein [Xenopus laevis]	2.02786	0.000723101
UF_Msa_AF_106955	NP_001032453	1.02e-06	zgc:123304 [Danio rerio] >gi|97202462|sp|Q32PR0|T55BA_BRARE Transmembrane protein 55B-A (Type I phosphatidylinositol 4,5-bisphosphate 4-phosphatase-A) (PtdIns-4,5-P2 4-Ptase I-A) >gi|79151934|gb|AAI08020.1| Zgc:123304 [Danio rerio]	2.02883	0.00716533
UF_Msa_AF_104328	CAC28139	8.07e-09	NAD(P)H dehydrogenase (quinone) [Platichthys flesus]	2.02916	0.00139569
UF_Msa_AF_106153	NP_956996	4.14e-08	ATP synthase, H+ transporting, mitochondrial F0 complex, subunit d [Danio rerio] >gi|37747923|gb|AAH59446.1| ATP synthase, H+ transporting, mitochondrial F0 complex, subunit d [Danio rerio] >gi|152013113|gb|AAI50461.1| ATP synthase, H+ transporting, mitoch	2.04146	0.000822101
UF_Msa_AF_106400	CAG03688	2.6e-15	unnamed protein product [Tetraodon nigroviridis]	2.0428	0.000167775
UF_Msa_AF_104729	CAG04154	4e-08	unnamed protein product [Tetraodon nigroviridis]	2.04473	0.00300653
UF_Msa_AF_105997	CAF90467	2.1e-44	unnamed protein product [Tetraodon nigroviridis]	2.04772	0.00424961
UF_Msa_AF_110238	ABB59712	3.76e-09	Unc5Db [Danio rerio]	2.049	6.17069e-05
UF_Msa_CF_118440	CAG04841	0.000803	unnamed protein product [Tetraodon nigroviridis]	2.05476	0.00463996
UF_Msa_AF_103039	AAH86844	1.97e-10	Selenoprotein P, plasma, 1b [Danio rerio]	2.07222	0.00313329
UF_Msa_AF_106617	CAF95756	0.00081	unnamed protein product [Tetraodon nigroviridis]	2.08232	0.00133298
UF_Msa_AF_103852	CAG12262	1.32e-42	unnamed protein product [Tetraodon nigroviridis]	2.08353	0.00259755
UF_Msa_CF_119297	XP_700775	0.000164	PREDICTED: similar to hCG22538, [Danio rerio]	2.0855	0.000311351
UF_Msa_AF_103690	CAF95263	1.8e-11	unnamed protein product [Tetraodon nigroviridis]	2.10414	0.00376608
UF_Msa_AF_106802	XP_418055	3.29e-05	PREDICTED: similar to calcium ATPase (hPMCA4) [Gallus gallus]	2.10758	0.000181258
UF_Msa_AD_200036	CAF99456	2.18e-25	unnamed protein product [Tetraodon nigroviridis]	2.11272	0.000357702
UF_Msa_AF_100308	CAG00625	2.07e-07	unnamed protein product [Tetraodon nigroviridis]	2.11602	6.7794e-06
UF_Msa_AF_102938	NP_957113	4.95e-09	Kv channel interacting protein 3, calsenilin, like [Danio rerio] >gi|37589774|gb|AAH59703.1| Kv channel interacting protein 3, calsenilin, like [Danio rerio]	2.11709	0.00302083
UF_Msa_AF_104309	CAG08689	2.83e-09	unnamed protein product [Tetraodon nigroviridis]	2.12157	0.000874196
UF_Msa_CF_126462	XP_001332705	4.33e-05	PREDICTED: hypothetical protein [Danio rerio]	2.12205	0.00585034
UF_Msa_AF_100860	CAG09193	9.6e-05	unnamed protein product [Tetraodon nigroviridis]	2.13319	0.00135157
UF_Msa_AD_200208	ABD77512	2.33e-06	acyl-coenzyme A binding domain containing 4 [Ictalurus punctatus]	2.13422	0.000235308
UF_Msa_AF_100635	CAG00663	4.55e-07	unnamed protein product [Tetraodon nigroviridis]	2.13434	0.00266418
UF_Msa_AD_200219	AAS20461	0	growth hormone [Lepomis cyanellus] >gi|110270484|gb|ABG57074.1| growth hormone [Micropterus salmoides]	2.13634	0.00425259
UF_Msa_AF_101153	BAE75799	1.35e-06	Slc26a11 [Takifugu obscurus]	2.13991	9.71556e-05
UF_Msa_AD_200213	ABL95955	0	follistatin [Micropterus salmoides]	2.15926	0.00381785
UF_Msa_AF_106111	NP_997849	3e-06	ataxin 2-like [Danio rerio] >gi|34785809|gb|AAH57536.1| Ataxin 2-like [Danio rerio]	2.17083	0.00727371
UF_Msa_AF_103705	CAM16355	2.22e-09	novel protein (zgc:55328) [Danio rerio]	2.18275	0.00212849
UF_Msa_AF_101378	CAF99570	3.35e-07	unnamed protein product [Tetraodon nigroviridis]	2.19199	0.00347773
UF_Msa_AF_104760	CAG09882	6.39e-06	unnamed protein product [Tetraodon nigroviridis]	2.19701	0.00481869
UF_Msa_AD_200311	AAT45248	1.02e-30	unknown [Sparus aurata]	2.20216	0.000441387
UF_Msa_AF_104790	AAI29285	3.06e-06	Zgc:158544 protein [Danio rerio]	2.20456	0.00240537
UF_Msa_AF_109587	XP_001363250	0.000458	PREDICTED: similar to thyrotroph embryonic factor isoform 1 [Monodelphis domestica]	2.21163	0.00721373
UF_Msa_AF_105322	CAG09297	1.75e-06	unnamed protein product [Tetraodon nigroviridis]	2.236	0.00147788
UF_Msa_AD_200394	CAH59609	3.7e-06	apolipoprotein AI precursor [Platichthys flesus]	2.26189	0.000291612
UF_Msa_AF_108946	CAG05151	7.1e-16	unnamed protein product [Tetraodon nigroviridis]	2.26315	0.00160398
UF_Msa_AD_200372	ABH05127	0	cytochrome P450 2N14 [Micropterus salmoides]	2.27203	0.00324444
UF_Msa_AF_107418	NP_571958	1.05e-07	prosaposin [Danio rerio] >gi|11191997|gb|AAG32919.1|AF108655_1 prosaposin precursor [Danio rerio]	2.27963	0.00681957
UF_Msa_AF_110132	CAF99080	9.2e-05	unnamed protein product [Tetraodon nigroviridis]	2.28371	0.0016136
UF_Msa_CF_122408	NP_001002341	0.000838	centromere protein N [Danio rerio] >gi|49902742|gb|AAH75923.1| Centromere protein N [Danio rerio] >gi|94733587|emb|CAK05453.1| novel protein [Danio rerio]	2.28422	0.000216109
UF_Msa_AF_100107	NP_001102421	1.44e-08	hypothetical protein LOC365985 [Rattus norvegicus] >gi|149026264|gb|EDL82507.1| rCG28422 [Rattus norvegicus]	2.28924	0.00581545
UF_Msa_AD_200055	AAO39211	0	estrogen receptor gamma [Micropterus salmoides]	2.29741	0.000824163
UF_Msa_AF_104336	CAF98048	1.74e-06	unnamed protein product [Tetraodon nigroviridis]	2.30065	0.0057637
UF_Msa_AD_200255	CAF99456	2.2e-08	unnamed protein product [Tetraodon nigroviridis]	2.3044	7.7418e-05
UF_Msa_AF_109709	NP_001018164	0.00062	hypothetical protein LOC553206 [Danio rerio] >gi|82228760|sp|Q502K3|ANR52_BRARE Ankyrin repeat domain-containing protein 52 >gi|63101294|gb|AAH95664.1| Zgc:112069 [Danio rerio]	2.31124	0.00134382
UF_Msa_AF_102363	CAG04503	1.3e-10	unnamed protein product [Tetraodon nigroviridis]	2.31516	0.00357795
UF_Msa_AF_107914	CAF93312	2.01e-10	unnamed protein product [Tetraodon nigroviridis]	2.32547	0.00161637
UF_Msa_AF_106531	NP_609919	1.78e-12	Nedd8 CG10679-PA [Drosophila melanogaster] >gi|74869351|sp|Q9VJ33|NEDD8_DROME NEDD8 precursor (Ubiquitin-like protein Nedd8) (Neddylin) >gi|7298505|gb|AAF53724.1| CG10679-PA [Drosophila melanogaster] >gi|85861116|gb|ABC86507.1| IP01714p [Drosophila melanog	2.33328	0.00502947
UF_Msa_AD_200253	P38621	0	Zinc finger protein ZFMSA12A >gi|313109|emb|CAA80438.1| DNA-Binding Protein [Micropterus salmoides]	2.34197	0.000517336
UF_Msa_AF_106576	NP_001004651	1.35e-20	NADH dehydrogenase (ubiquinone) Fe-S protein 6 [Danio rerio] >gi|51858948|gb|AAH81528.1| NADH dehydrogenase (ubiquinone) Fe-S protein 6 [Danio rerio]	2.344	1.27469e-05
UF_Msa_AF_102987	XP_687495	2e-10	PREDICTED: similar to Kv3.3 potassium channel subunit [Danio rerio]	2.3492	0.000849928
UF_Msa_AF_108370	CAG08982	1.71e-12	unnamed protein product [Tetraodon nigroviridis]	2.34961	0.00201944
UF_Msa_AF_104590	CAG03326	1.12e-13	unnamed protein product [Tetraodon nigroviridis]	2.35442	0.00281227
UF_Msa_AF_100471	CAG00014	8.66e-05	unnamed protein product [Tetraodon nigroviridis]	2.35559	0.000223512
UF_Msa_AF_105472	NP_997880	0.000774	exocyst complex component 3 [Danio rerio] >gi|28277688|gb|AAH45435.1| SEC6-like 1 (S. cerevisiae) [Danio rerio]	2.35999	0.00182134
UF_Msa_CF_125117	XP_706440	0.000163	PREDICTED: similar to hCG19301, [Danio rerio]	2.36392	0.000386377
UF_Msa_AF_104932	CAG07716	2.22e-14	unnamed protein product [Tetraodon nigroviridis]	2.365	2.13606e-05
UF_Msa_AD_200190	XP_687331	0	PREDICTED: similar to LOC553402 protein, partial [Danio rerio]	2.36838	0.000542828
UF_Msa_AF_103755	CAG06121	4.9e-11	unnamed protein product [Tetraodon nigroviridis]	2.37176	0.000577504
UF_Msa_CF_123955	XP_001337818	9.72e-05	PREDICTED: hypothetical protein [Danio rerio]	2.37245	0.0006784
UF_Msa_AF_103143	CAF99914	2.68e-07	unnamed protein product [Tetraodon nigroviridis]	2.38095	0.00324411
UF_Msa_AF_100196	CAG04062	2.21e-09	unnamed protein product [Tetraodon nigroviridis]	2.38318	0.00196461
UF_Msa_AF_100646	XP_001494014	0.000475	PREDICTED: similar to zinc finger protein 135 (clone pHZ-17) [Equus caballus]	2.39282	0.00160214
UF_Msa_AD_200087	CAH59609	5.28e-33	apolipoprotein AI precursor [Platichthys flesus]	2.39988	0.00130062
UF_Msa_AF_103720	CAF96556	2.96e-36	unnamed protein product [Tetraodon nigroviridis]	2.41463	0.0043702
UF_Msa_AF_102965	CAG00036	3.06e-06	unnamed protein product [Tetraodon nigroviridis]	2.4282	5.13587e-05
UF_Msa_AF_103878	NP_956125	4.16e-08	DIRAS family, GTP-binding RAS-like 1 [Danio rerio] >gi|28278625|gb|AAH44147.1| DIRAS family, GTP-binding RAS-like 1 [Danio rerio]	2.42866	0.00169495
UF_Msa_AD_200374	NP_001025454	6.13e-37	low density lipoprotein receptor [Danio rerio] >gi|30385210|gb|AAP22970.1| low density lipoprotein receptor [Danio rerio]	2.43756	4.01411e-07
UF_Msa_AF_106084	NP_001072060	1.49e-07	apolipoprotein E1 [Takifugu rubripes] >gi|57157773|dbj|BAD83859.1| apolipoprotein E1 [Takifugu rubripes]	2.43881	0.00242447
UF_Msa_AF_107751	CAG00764	2.34e-06	unnamed protein product [Tetraodon nigroviridis]	2.44093	0.000740682
UF_Msa_AF_106008	CAG12132	0.000236	unnamed protein product [Tetraodon nigroviridis]	2.44604	0.00720877
UF_Msa_CF_119295	XP_001344543	9.69e-05	PREDICTED: hypothetical protein, partial [Danio rerio]	2.45391	1.18829e-05
UF_Msa_AD_200361	CAF92600	0	unnamed protein product [Tetraodon nigroviridis]	2.46272	5.63431e-06
UF_Msa_AF_104922	AAN15747	1.52e-17	reverse transcriptase-like protein [Paralichthys olivaceus]	2.46557	0.000410763
UF_Msa_AF_105172	CAG04997	1.86e-08	unnamed protein product [Tetraodon nigroviridis]	2.46582	0.00270036
UF_Msa_AF_108270	CAG04702	1.1e-08	unnamed protein product [Tetraodon nigroviridis]	2.49896	9.76299e-05
UF_Msa_AF_103326	CAF96498	4.48e-10	unnamed protein product [Tetraodon nigroviridis]	2.50424	0.00598518
UF_Msa_AF_106460	XP_001376049	4.11e-10	PREDICTED: similar to C219-reactive peptide (FLJ39207) [Monodelphis domestica]	2.51384	0.00203987
UF_Msa_AF_105245	CAF97804	1.44e-08	unnamed protein product [Tetraodon nigroviridis]	2.52136	0.00734524
UF_Msa_AD_200343	P51921	1.34e-21	Progonadoliberin-3 precursor (Progonadoliberin III) [Contains: Gonadoliberin-3 (Gonadoliberin III) (Luteinizing hormone-releasing hormone III) (LH-RH III) (Gonadotropin-releasing hormone III) (GnRH III) (Luliberin III); GnRH-associated peptide 3 (GnRH-asso	2.52552	0.00426715
UF_Msa_AD_200189	AAS01610	3.57e-34	follicle-stimulating hormone beta subunit; FSH-beta; FSH beta-subunit; GTH-I beta-subunit [Channa maculata]	2.53085	0.00316667
UF_Msa_AD_200345	NP_001098141	6.48e-15	prepro-gonadotropin-releasing hormones-II [Oryzias latipes] >gi|34098706|sp|Q9DGC9|GON2_ORYLA Progonadoliberin-2 precursor (Progonadoliberin II) (Chicken-type II gonadotropin-releasing hormone) (cGnRH-II) [Contains: Gonadoliberin-2 (Gonadoliberin II) (Lute	2.54393	0.000200022
UF_Msa_AF_105282	CAG04002	1.75e-06	unnamed protein product [Tetraodon nigroviridis]	2.54624	0.000319423
UF_Msa_AF_108372	CAG01240	9.83e-05	unnamed protein product [Tetraodon nigroviridis]	2.55788	1.18185e-05
UF_Msa_AF_106759	XP_001333803	0.000615	PREDICTED: glutamate receptor, ionotropic, AMPA 2.2 isoform 1 [Danio rerio] >gi|125836331|ref|XP_001334343.1| PREDICTED: similar to AMPA receptor subunit 2b isoform 1 [Danio rerio]	2.56614	0.000490995
UF_Msa_AF_106800	CAG11635	3.54e-07	unnamed protein product [Tetraodon nigroviridis]	2.56667	0.00613351
UF_Msa_AF_108673	CAF89951	2.51e-13	unnamed protein product [Tetraodon nigroviridis]	2.57052	0.000142052
UF_Msa_AF_102514	CAG14078	7.71e-07	unnamed protein product [Tetraodon nigroviridis]	2.57059	0.00326307
UF_Msa_AF_109591	CAF90215	1.23e-12	unnamed protein product [Tetraodon nigroviridis]	2.57708	0.00271022
UF_Msa_CF_126452	AAA92556	0.000163	complement regulatory plasma protein [Paralabrax nebulifer]	2.58573	0.00059849
UF_Msa_AF_102498	AAZ17415	2.27e-38	vitellogenin A [Morone americana]	2.58722	0.00626969
UF_Msa_AD_200173	AAK49431	0	gonadotropin alpha subunit [Dicentrarchus labrax]	2.59079	0.00013867
UF_Msa_AF_104981	NP_956043	0	zinc finger protein 9 [Danio rerio] >gi|34784873|gb|AAH56793.1| Zinc finger protein 9 [Danio rerio]	2.59122	0.004052
UF_Msa_AD_200033	CAF94447	1.4e-23	unnamed protein product [Tetraodon nigroviridis]	2.59992	1.61082e-06
UF_Msa_AF_107810	CAG10651	3.18e-08	unnamed protein product [Tetraodon nigroviridis]	2.60933	0.000418985
UF_Msa_AF_106302	XP_001332076	0	PREDICTED: similar to Neuritin 1 [Danio rerio] >gi|125853042|ref|XP_001332175.1| PREDICTED: similar to Neuritin 1 [Danio rerio]	2.62653	0.00281
UF_Msa_AF_108661	CAF92018	1.76e-11	unnamed protein product [Tetraodon nigroviridis]	2.65229	0.00378248
UF_Msa_AD_200302	NP_001002169	0	spermidine/spermine N1-acetyltransferase [Danio rerio] >gi|49117645|gb|AAH72720.1| Zgc:91957 [Danio rerio]	2.65231	0.000276748
UF_Msa_AD_200249	ABJ98546	0	fibrinogen beta chain precursor [Pseudosciaena crocea]	2.66331	0.00486022
UF_Msa_AF_107614	CAF92244	0.000617	unnamed protein product [Tetraodon nigroviridis]	2.67471	0.000141976
UF_Msa_AF_106422	CAG09934	2.75e-08	unnamed protein product [Tetraodon nigroviridis]	2.70356	0.00139199
UF_Msa_AF_105515	CAG04345	8.55e-06	unnamed protein product [Tetraodon nigroviridis]	2.70362	0.000235227
UF_Msa_AF_102972	CAG12292	1.92e-05	unnamed protein product [Tetraodon nigroviridis]	2.72099	0.00167898
UF_Msa_AF_104499	CAG07374	1.09e-08	unnamed protein product [Tetraodon nigroviridis]	2.72915	1.89537e-05
UF_Msa_AF_101405	CAG02929	7.29e-05	unnamed protein product [Tetraodon nigroviridis]	2.73515	0.000773874
UF_Msa_AF_106912	CAM16783	4.66e-07	pescadillo [Danio rerio]	2.73581	0.000126637
UF_Msa_AF_100845	CAG00834	7.59e-10	unnamed protein product [Tetraodon nigroviridis]	2.74128	0.00138693
UF_Msa_AF_102948	CAN88772	4.44e-10	cysteine conjugate-beta lyase; cytoplasmic (glutamine transaminase K, kyneurenine aminotransferase) [Danio rerio]	2.74326	3.9112e-05
UF_Msa_AF_107961	CAF87087	0.000615	unnamed protein product [Tetraodon nigroviridis]	2.75907	0.00408482
UF_Msa_AF_104636	BAA82370	9.04e-16	elastase 4 precursor [Paralichthys olivaceus]	2.76427	2.30294e-05
UF_Msa_AF_102341	BAE79478	3.99e-11	sulfonylurea receptor subunit 1 [Danio rerio]	2.78174	0.00537363
UF_Msa_AF_107829	CAF92198	9.77e-10	unnamed protein product [Tetraodon nigroviridis]	2.79003	0.0015551
UF_Msa_AF_110211	CAG03230	5.58e-13	unnamed protein product [Tetraodon nigroviridis]	2.81458	0.000183
UF_Msa_AF_103938	AAL24507	3.56e-07	neurogranin [Gillichthys mirabilis]	2.81509	0.00273344
UF_Msa_AF_107281	CAG04591	2.25e-10	unnamed protein product [Tetraodon nigroviridis]	2.83267	9.8088e-05
UF_Msa_AF_103786	CAG02572	9.63e-05	unnamed protein product [Tetraodon nigroviridis]	2.83506	4.65663e-05
UF_Msa_AF_103053	Q8JJ04	2.38e-05	Fatty acid-binding protein, liver-type (L-FABP) >gi|20454197|gb|AAM22208.1|AF501663_1 fatty acid binding protein [Epinephelus coioides]	2.84151	0.000720558
UF_Msa_AF_107475	NP_001007306	4.23e-09	hypothetical protein LOC492339 [Danio rerio] >gi|55249641|gb|AAH85654.1| Zgc:92257 [Danio rerio]	2.86237	3.33691e-05
UF_Msa_AD_200018	CAF94447	1.05e-33	unnamed protein product [Tetraodon nigroviridis]	2.86416	0.000785458
UF_Msa_AF_106734	ABG91152	5.31e-05	skeletal muscle atypical fast troponin T isoform 1 [Hippoglossus hippoglossus]	2.86559	7.60074e-05
UF_Msa_CF_123148	XP_414878	0.000366	PREDICTED: similar to gamma-adaptin related protein, GGA2 [Gallus gallus]	2.87344	0.000592392
UF_Msa_AD_200161	ABM21632	1.04e-36	growth hormone receptor [Epinephelus coioides]	2.88678	3.90957e-05
UF_Msa_AD_200268	AAM95455	0	P450 aromatase [Dicentrarchus labrax]	2.90466	1.65933e-06
UF_Msa_AF_104414	CAL92184	2.23e-14	ceruloplasmin [Chionodraco rastrospinosus]	2.90531	0.00106031
UF_Msa_AD_200185	AAS20461	0	growth hormone [Lepomis cyanellus] >gi|110270484|gb|ABG57074.1| growth hormone [Micropterus salmoides]	2.91642	2.51149e-05
UF_Msa_AF_102112	AAG60684	3.02e-14	gag-protease [Takifugu rubripes]	2.94252	7.10358e-06
UF_Msa_AF_109650	CAF94068	0	unnamed protein product [Tetraodon nigroviridis]	2.94829	0.000639071
UF_Msa_AF_102699	CAG14800	4.92e-09	unnamed protein product [Tetraodon nigroviridis]	2.95375	1.95785e-05
UF_Msa_CF_121248	XP_001335006	4.56e-07	PREDICTED: hypothetical protein [Danio rerio] >gi|125821118|ref|XP_001339378.1| PREDICTED: hypothetical protein [Danio rerio]	2.9599	4.58187e-05
UF_Msa_AD_200056	AAL68653	0	ATPase [Giant seaperch iridovirus] >gi|18378633|gb|AAL68654.1|AF462345_1 ATPase [Largemouth bass iridovirus] >gi|3176382|dbj|BAA28670.1| adenosine triphosphatase (ATPase) [Red sea bream iridovirus] >gi|8247731|dbj|BAA96406.1| ATPase [Sea bass iridovirus] >	2.96697	2.76789e-08
UF_Msa_AF_102454	AAA49381	8.68e-06	MHC class II alpha	2.9852	0.00317451
UF_Msa_AF_100187	CAF99021	0.000126	unnamed protein product [Tetraodon nigroviridis]	3.00218	0.00587997
UF_Msa_AD_200156	AAT85609	0	cytochrome P450 1A [Micropterus salmoides]	3.04504	8.80503e-05
UF_Msa_AF_108715	CAF97426	2.99e-14	unnamed protein product [Tetraodon nigroviridis]	3.09371	4.69176e-05
UF_Msa_AF_103716	CAG01053	0.000832	unnamed protein product [Tetraodon nigroviridis]	3.09449	3.57139e-06
UF_Msa_AF_104904	CAF98499	6.81e-06	unnamed protein product [Tetraodon nigroviridis]	3.1311	0.00156022
UF_Msa_AD_200182	ABH05129	0	cytochrome P450 3A68 [Micropterus salmoides]	3.13251	2.72552e-05
UF_Msa_AF_102994	BAF64836	0.000219	vitellogenin B [Mugil cephalus]	3.15653	5.11715e-05
UF_Msa_AF_102116	CAG06985	7.09e-30	unnamed protein product [Tetraodon nigroviridis]	3.15677	0.00252129
UF_Msa_AF_107519	CAG07706	0.000815	unnamed protein product [Tetraodon nigroviridis]	3.18769	0.000703808
UF_Msa_AF_101601	CAG07788	6.46e-09	unnamed protein product [Tetraodon nigroviridis]	3.20301	0.00671004
UF_Msa_AF_106288	CAG08836	6.12e-07	unnamed protein product [Tetraodon nigroviridis]	3.2122	0.00155816
UF_Msa_AF_102564	CAG12136	1.5e-05	unnamed protein product [Tetraodon nigroviridis]	3.21906	7.25568e-05
UF_Msa_CF_121428	NP_001088126	0.000474	hypothetical protein LOC494831 [Xenopus laevis] >gi|82180722|sp|Q63ZG9|GGNB2_XENLA Gametogenetin-binding protein 2 (Protein ZNF403) >gi|52430513|gb|AAH82948.1| LOC494831 protein [Xenopus laevis]	3.22029	0.000213578
UF_Msa_AF_108253	BAF76144	6.59e-14	trypsinogen 2 [Solea senegalensis]	3.28458	0.00696704
UF_Msa_AF_105090	XP_416831	1.28e-11	PREDICTED: similar to Cxorf5 (71-7A) protein [Gallus gallus]	3.34693	8.67967e-05
UF_Msa_AF_107548	YP_054926	1.08e-08	transcriptional regulator [Propionibacterium acnes KPA171202] >gi|50839301|gb|AAT81968.1| transcriptional regulator [Propionibacterium acnes KPA171202]	3.37271	0.00204142
UF_Msa_AD_200240	ABH05127	0	cytochrome P450 2N14 [Micropterus salmoides]	3.42333	4.71643e-05
UF_Msa_CF_123289	AAC33526	0.000774	pol polyprotein [Takifugu rubripes]	3.43769	0.00756429
UF_Msa_AF_100149	NP_001070082	3.93e-08	hypothetical protein LOC767675 [Danio rerio] >gi|115313786|gb|AAI24179.1| Zgc:152927 [Danio rerio]	3.44841	3.52614e-05
UF_Msa_AF_100257	CAH57693	2.74e-42	40S ribosomal protein S8 [Platichthys flesus]	3.4629	1.76031e-05
UF_Msa_AF_106082	NP_001098607	1.96e-05	hypothetical protein LOC798913 [Danio rerio] >gi|156914871|gb|AAI52663.1| MGC174029 protein [Danio rerio]	3.48387	0.000910219
UF_Msa_AF_106456	CAF98242	9.3e-08	unnamed protein product [Tetraodon nigroviridis]	3.48409	5.91178e-08
UF_Msa_AF_101238	AAT64088	2.08e-07	claudin 19 [Takifugu rubripes]	3.48725	0.000203939
UF_Msa_AF_100667	ABF22372	6.03e-07	juxtaposed with another zinc finger protein 1 [Takifugu rubripes]	3.52722	0.000288473
UF_Msa_AD_200346	Q9PTA0	4.67e-14	Neuropeptide Y precursor [Contains: Neuropeptide Y (Neuropeptide tyrosine) (NPY); C-flanking peptide of NPY (CPON)] >gi|6687359|emb|CAB64932.1| Neuropeptide Y [Dicentrarchus labrax]	3.53243	3.48751e-06
UF_Msa_AF_102439	CAG03272	0.000126	unnamed protein product [Tetraodon nigroviridis]	3.56947	7.50247e-05
UF_Msa_AF_103550	CAM60084	8.32e-09	zgc:100871 [Danio rerio]	3.6114	8.6623e-05
UF_Msa_AF_105301	XP_001371026	1.41e-08	PREDICTED: similar to DNA segment, Chr 11, Brigham & Womens Genetics 0517 expressed isoform 1 [Monodelphis domestica]	3.66073	2.06303e-05
UF_Msa_AD_200288	XP_688980	9e-30	PREDICTED: hypothetical protein [Danio rerio]	3.69842	3.96248e-05
UF_Msa_AF_108048	CAF97091	6.4e-30	unnamed protein product [Tetraodon nigroviridis]	3.70314	0.000627069
UF_Msa_AF_109706	CAG04543	0	unnamed protein product [Tetraodon nigroviridis]	3.73858	0.000614952
UF_Msa_AF_104464	XP_685616	5.42e-08	PREDICTED: hypothetical protein isoform 1 [Danio rerio]	3.75127	2.75483e-05
UF_Msa_AD_200291	XP_687331	0	PREDICTED: similar to LOC553402 protein, partial [Danio rerio]	3.75216	3.15465e-07
UF_Msa_AF_108064	XP_696495	1.76e-06	PREDICTED: hypothetical protein [Danio rerio]	3.79687	4.42797e-08
UF_Msa_AF_104436	CAG08985	2.34e-07	unnamed protein product [Tetraodon nigroviridis]	3.80622	0.00283221
UF_Msa_AF_101124	XP_604254	4.84e-11	PREDICTED: similar to ubinuclein [Bos taurus]	3.81399	0.00123396
UF_Msa_AF_109208	CAM16836	2.46e-08	novel protein (zgc:113283) [Danio rerio]	3.82087	6.04333e-06
UF_Msa_AF_109116	NP_998518	3.34e-10	sterol-C4-methyl oxidase-like [Danio rerio] >gi|82188768|sp|Q7ZW77|ERG25_BRARE C-4 methylsterol oxidase (Methylsterol monooxygenase) >gi|29477148|gb|AAH50163.1| Sterol-C4-methyl oxidase-like [Danio rerio]	3.84811	2.5806e-06
UF_Msa_AF_102167	CAG04265	3.02e-06	unnamed protein product [Tetraodon nigroviridis]	3.86075	0.00494593
UF_Msa_AD_200088	CAF94447	1.05e-33	unnamed protein product [Tetraodon nigroviridis]	3.8872	0.000548339
UF_Msa_AF_101900	XP_001335819	3.64e-12	PREDICTED: hypothetical protein [Danio rerio]	3.90126	0.000112334
UF_Msa_AF_100397	CAG10664	1.2e-07	unnamed protein product [Tetraodon nigroviridis]	3.91657	1.7269e-06
UF_Msa_AD_200192	AAB64194	0	tyrosine hydroxylase 1 [Lates calcarifer]	3.93363	0.00225429
UF_Msa_AF_107120	AAT64088	8.49e-09	claudin 19 [Takifugu rubripes]	3.95465	0.000608467
UF_Msa_AD_200262	AAI53391	4.14e-15	Unknown (protein for IMAGE:7410846) [Danio rerio]	3.99072	0.000355504
UF_Msa_AD_200371	ABF47516	3.18e-41	steroidogenic factor 1 [Odontesthes hatcheri]	3.99634	2.20773e-05
UF_Msa_AF_101157	CAG10462	6.03e-07	unnamed protein product [Tetraodon nigroviridis]	4.0086	4.61517e-05
UF_Msa_AF_104025	NP_001027924	0.000126	adenosine deaminase ADAR2-a variant [Takifugu rubripes] >gi|22506831|gb|AAM97655.1| adenosine deaminase ADAR2-a variant [Takifugu rubripes]	4.02104	0.0017946
UF_Msa_AF_107137	AAY79265	2.2e-27	testican-3 precursor [Siniperca chuatsi]	4.03917	0.00134205
UF_Msa_AF_101883	CAG06728	3.56e-07	unnamed protein product [Tetraodon nigroviridis]	4.07726	0.000144035
UF_Msa_AD_200113	AAB22151	0.000706	calmodulin, Ca(2+)-dependent ganglioside-binding protein [mice, brain, Peptide Partial, 57 aa, segment 3 of 3]	4.10408	2.36631e-05
UF_Msa_AF_103888	AAA92556	5.16e-12	complement regulatory plasma protein [Paralabrax nebulifer]	4.10653	0.000165249
UF_Msa_AD_200294	AAZ17416	0	vitellogenin B [Morone americana]	4.19602	0.000162395
UF_Msa_AD_200283	XP_688980	1.41e-33	PREDICTED: hypothetical protein [Danio rerio]	4.23133	0.000120972
UF_Msa_AD_200117	ABJ98546	0	fibrinogen beta chain precursor [Pseudosciaena crocea]	4.4251	1.29623e-05
UF_Msa_AD_200169	AAZ76912	0	bHLH muscle transcription factor myf5 [Lateolabrax japonicus] >gi|89276740|gb|ABD66590.1| bHLH muscle transcription factor myf5 [Lateolabrax japonicus]	4.42617	2.7866e-07
UF_Msa_AF_104679	CAG12994	4e-11	unnamed protein product [Tetraodon nigroviridis]	4.43573	0.000355922
UF_Msa_AD_200198	AAT10120	0	titin-like protein [Micropterus cataractae] >gi|47079360|gb|AAT10124.1| titin-like protein [Micropterus floridanus] >gi|47079362|gb|AAT10125.1| titin-like protein [Micropterus notius] >gi|47079364|gb|AAT10126.1| titin-like protein [Micropterus notius] >gi|	4.54528	4.80876e-05
UF_Msa_AF_110193	NP_001007984	5.79e-10	MGC89934 protein [Xenopus tropicalis] >gi|51513269|gb|AAH80493.1| MGC89934 protein [Xenopus tropicalis]	4.58948	1.28402e-05
UF_Msa_AD_200340	AAU87042	2.04e-09	preproapolipoprotein A-I [Gadus morhua]	4.62595	6.49447e-07
UF_Msa_AD_200319	AAZ92554	0	steroidogenic acute regulatory protein [Micropterus salmoides]	4.63478	2.0159e-06
UF_Msa_AF_106091	XP_947918	5.76e-05	PREDICTED: hypothetical protein [Homo sapiens]	4.67365	1.85057e-05
UF_Msa_AF_103272	ABC72119	2e-26	p40phox [Siniperca chuatsi]	4.7856	0.000516406
UF_Msa_AF_105380	AAT45257	2e-10	fatty acid binding protein-like protein [Sparus aurata]	4.79932	0.00696137
UF_Msa_AF_107897	CAG11409	1.06e-11	unnamed protein product [Tetraodon nigroviridis]	4.8313	0.00151628
UF_Msa_AD_200093	BAA77461	3.24e-28	antithrombin III [Takifugu rubripes]	4.84676	4.24566e-07
UF_Msa_AD_200347	NP_001098141	6.48e-15	prepro-gonadotropin-releasing hormones-II [Oryzias latipes] >gi|34098706|sp|Q9DGC9|GON2_ORYLA Progonadoliberin-2 precursor (Progonadoliberin II) (Chicken-type II gonadotropin-releasing hormone) (cGnRH-II) [Contains: Gonadoliberin-2 (Gonadoliberin II) (Lute	4.96148	0.000264015
UF_Msa_AF_109680	CAI21314	5.08e-06	novel protein [Danio rerio]	4.96757	0.00540749
UF_Msa_AD_200064	NP_001027893	2.06e-31	apolipoprotein A-IV4 [Takifugu rubripes] >gi|57157769|dbj|BAD83857.1| apolipoprotein A-IV4 [Takifugu rubripes]	5.07212	1.66745e-08
UF_Msa_AF_106054	CAG11695	4.95e-09	unnamed protein product [Tetraodon nigroviridis]	5.12368	4.1408e-05
UF_Msa_AD_200013	ABE02825	1.02e-24	drtp1 [Pseudosciaena crocea]	5.16171	0.000131558
UF_Msa_CF_126449	XP_001625937	0.000273	predicted protein [Nematostella vectensis] >gi|156212794|gb|EDO33837.1| predicted protein [Nematostella vectensis]	5.25839	2.6072e-07
UF_Msa_AD_200174	CAF95354	3.25e-19	unnamed protein product [Tetraodon nigroviridis]	5.47428	2.67045e-06
UF_Msa_AF_101212	CAF91835	5.02e-06	unnamed protein product [Tetraodon nigroviridis]	5.49702	0.00106098
UF_Msa_AD_200193	AAF99091	0	glutamate decarboxylase 65 kDa isoform [Lophius piscatorius]	5.6342	3.94868e-08
UF_Msa_AF_104478	BAE73006	2.21e-09	hypothetical protein [Macaca fascicularis]	5.7359	0.00439266
UF_Msa_AF_107794	CAF89677	8.47e-09	unnamed protein product [Tetraodon nigroviridis]	5.79529	0.0017229
UF_Msa_AF_101308	CAF89510	6.21e-12	unnamed protein product [Tetraodon nigroviridis]	6.06623	0.00285124
UF_Msa_AF_106786	CAG01515	1.87e-08	unnamed protein product [Tetraodon nigroviridis]	6.09464	4.01222e-07
UF_Msa_AD_200084	NP_001072060	4.06e-34	apolipoprotein E1 [Takifugu rubripes] >gi|57157773|dbj|BAD83859.1| apolipoprotein E1 [Takifugu rubripes]	6.37613	0.00011866
UF_Msa_AF_104354	BAD90390	4.77e-09	mFLJ00348 protein [Mus musculus]	6.54104	0.000261194
UF_Msa_AF_103358	BAD99603	9.46e-13	stanniocalcin [Micropterus dolomieu]	6.59311	0.00613022
UF_Msa_AD_200141	AAQ77233	0	glutamate-cysteine ligase catalytic subunit [Micropterus salmoides]	6.97136	1.23303e-06
UF_Msa_AF_100031	CAG04381	8.4e-39	unnamed protein product [Tetraodon nigroviridis]	8.24409	0.000688009
UF_Msa_AF_108814	AAN62911	2.93e-14	variable region-containing chitin-binding protein 5 [Branchiostoma floridae]	11.1609	0.00639049
UF_Msa_CF_120871	XP_001151787	0.000481	PREDICTED: A-kinase anchor protein 11 isoform 3 [Pan troglodytes] >gi|114651413|ref|XP_001151850.1| PREDICTED: A-kinase anchor protein 11 isoform 4 [Pan troglodytes]	12.0474	0.000606201

## Sheet: OM to AT
ProbeName	NR_Accession	NR_E_Value	NR_Def	Fold change OM to AT	p-value
UF_Msa_AF_104354	BAD90390	4.77e-09	mFLJ00348 protein [Mus musculus]	-80.1289	0.00344086
UF_Msa_AF_101540	XP_684531	4.48e-10	PREDICTED: similar to ovulatory protein-2 [Danio rerio]	-76.1905	5.71575e-06
UF_Msa_AF_102863	CAF98183	1.43e-21	unnamed protein product [Tetraodon nigroviridis]	-64.3206	9.34366e-06
UF_Msa_AF_100192	CAG05713	1.31e-14	unnamed protein product [Tetraodon nigroviridis]	-44.0411	5.88788e-08
UF_Msa_AF_101615	CAG08050	2.51e-05	unnamed protein product [Tetraodon nigroviridis]	-37.7308	8.5464e-07
UF_Msa_AF_101434	CAF95145	0.00036	unnamed protein product [Tetraodon nigroviridis]	-36.3094	1.67233e-06
UF_Msa_AF_107925	CAJ29032	0.000125	Williams syndrome transcription factor [Xenopus laevis]	-31.9687	0.000601796
UF_Msa_AF_104238	CAG09425	1.2e-07	unnamed protein product [Tetraodon nigroviridis]	-31.1701	1.74514e-06
UF_Msa_AF_101695	CAG12964	3.09e-11	unnamed protein product [Tetraodon nigroviridis]	-30.6952	0.00067552
UF_Msa_AD_200270	AAZ92554	0	steroidogenic acute regulatory protein [Micropterus salmoides]	-30.6903	0.000126739
UF_Msa_AF_104478	BAE73006	2.21e-09	hypothetical protein [Macaca fascicularis]	-29.8374	0.00529987
UF_Msa_AF_105676	CAG06859	8.69e-07	unnamed protein product [Tetraodon nigroviridis]	-29.7725	0.00398484
UF_Msa_AF_107835	XP_001497756	7.52e-05	PREDICTED: similar to Tyrosine-protein phosphatase non-receptor type 6 (Protein-tyrosine phosphatase 1C) (PTP-1C) (Hematopoietic cell protein-tyrosine phosphatase) (SH-PTP1) (Protein-tyrosine phosphatase SHP-1) [Equus caballus]	-29.6545	4.69599e-06
UF_Msa_AF_106121	AAR97732	1.78e-06	Na-K-Cl cotransporter [Oreochromis mossambicus]	-28.964	3.27207e-05
UF_Msa_AF_109146	CAF96614	2.31e-06	unnamed protein product [Tetraodon nigroviridis]	-28.9171	0.000339532
UF_Msa_AF_101018	CAG13748	6.35e-05	unnamed protein product [Tetraodon nigroviridis]	-24.7281	0.0012281
UF_Msa_AF_110078	CAG11872	5.37e-13	unnamed protein product [Tetraodon nigroviridis]	-23.7761	0.000237568
UF_Msa_AF_103101	NP_001006807	2.53e-05	thyroid hormone receptor interactor 11 [Xenopus tropicalis] >gi|49898954|gb|AAH76681.1| Thyroid hormone receptor interactor 11 [Xenopus tropicalis]	-23.5227	0.000286649
UF_Msa_AF_107261	CAF98775	4.41e-10	unnamed protein product [Tetraodon nigroviridis]	-22.0322	2.04221e-07
UF_Msa_AF_104964	AAI34984	1.06e-35	Unknown (protein for IMAGE:7137214) [Danio rerio]	-21.9011	0.00188826
UF_Msa_AF_103592	CAF95582	8.86e-11	unnamed protein product [Tetraodon nigroviridis]	-21.0667	0.00149848
UF_Msa_AF_104831	XP_001504543	1.17e-10	PREDICTED: similar to KIAA1027 protein [Equus caballus]	-20.7466	0.000351392
UF_Msa_AD_200352	AAN03842	2.86e-27	transforming growth factor beta 1 [Sparus aurata]	-20.7312	1.62477e-05
UF_Msa_AF_102388	CAN87909	8.34e-09	novel protein similar to gelsolin, like 1 (gsnl1, zgc:77481) [Danio rerio]	-20.6384	4.34776e-09
UF_Msa_AF_106527	XP_690678	4.48e-10	PREDICTED: hypothetical protein [Danio rerio]	-20.602	1.13327e-05
UF_Msa_AF_110142	YP_636064	5.18e-06	NADH dehydrogenase subunit 3 [Micropterus salmoides] >gi|105873591|gb|ABF74820.1| NADH dehydrogenase subunit 3 [Micropterus salmoides]	-20.2677	1.29461e-05
UF_Msa_AF_104309	CAG08689	2.83e-09	unnamed protein product [Tetraodon nigroviridis]	-18.354	0.00119207
UF_Msa_AF_108143	XP_001505697	3.23e-08	PREDICTED: similar to Gamma-aminobutyric-acid receptor subunit beta-3 precursor (GABA(A) receptor subunit beta-3) [Ornithorhynchus anatinus]	-18.1417	3.57571e-05
UF_Msa_AF_107986	BAF80462	2e-10	stearoyl CoA desaturase b [Pagrus major]	-16.871	2.65337e-06
UF_Msa_AF_101143	BAF83741	7.44e-43	unnamed protein product [Homo sapiens]	-15.907	0.00257585
UF_Msa_AF_104217	CAG06969	1.38e-11	unnamed protein product [Tetraodon nigroviridis]	-15.4702	1.44696e-06
UF_Msa_AD_200321	BAB33421	1.8e-39	putative senescence-associated protein [Pisum sativum]	-15.4135	0.0189506
UF_Msa_AF_107651	CAG08689	1.49e-09	unnamed protein product [Tetraodon nigroviridis]	-15.2878	0.000859542
UF_Msa_AF_100953	CAG12856	1.48e-05	unnamed protein product [Tetraodon nigroviridis]	-15.2779	0.00173857
UF_Msa_AF_109056	ABS70786	1.87e-08	nuclear domain 10 protein 52 [Astatotilapia burtoni]	-15.1858	0.000415846
UF_Msa_AF_108039	XP_701334	2.88e-09	PREDICTED: similar to Oat-prov protein [Danio rerio]	-15.077	0.000166658
UF_Msa_AF_104037	CAF97017	2.21e-09	unnamed protein product [Tetraodon nigroviridis]	-15.0532	0.00253652
UF_Msa_AF_102892	AAT08562	0.000461	ATP synthase F0 subunit 6 [Bipes tridactylus]	-14.6926	4.29908e-05
UF_Msa_AF_105094	XP_001369295	9.3e-08	PREDICTED: similar to UDP-GalNAc:polypeptide N-acetylgalactosaminyl transferase [Monodelphis domestica]	-14.6603	0.000168611
UF_Msa_AD_200236	ABH05129	0	cytochrome P450 3A68 [Micropterus salmoides]	-14.4761	0.00126036
UF_Msa_AF_104750	CAG06859	2.83e-16	unnamed protein product [Tetraodon nigroviridis]	-14.3734	0.00730493
UF_Msa_AF_100289	CAM56489	7.95e-07	novel protein similar to vertebrate thyroid hormone receptor interactor 12 (TRIP12) [Danio rerio]	-14.094	0.00293799
UF_Msa_AD_200165	AAZ17416	0	vitellogenin B [Morone americana]	-13.9058	4.52374e-05
UF_Msa_AD_200180	AAD54274	0	vitellogenin [Micropterus salmoides]	-13.8468	0.00181927
UF_Msa_AF_109236	CAG01504	2.47e-05	unnamed protein product [Tetraodon nigroviridis]	-13.8189	0.000216628
UF_Msa_AF_103045	CAG00760	1.02e-06	unnamed protein product [Tetraodon nigroviridis]	-13.7294	3.76402e-05
UF_Msa_AF_102379	CAG12608	2.31e-06	unnamed protein product [Tetraodon nigroviridis]	-13.5712	0.000255561
UF_Msa_AF_107390	CAG00474	1.7e-19	unnamed protein product [Tetraodon nigroviridis]	-13.1638	0.0027301
UF_Msa_AF_107199	XP_001509835	4.16e-13	PREDICTED: similar to interleukin 13 receptor alpha 1-binding protein-1 isoform 2 [Ornithorhynchus anatinus]	-12.6528	0.0022331
UF_Msa_AF_104985	CAF97269	9.71e-05	unnamed protein product [Tetraodon nigroviridis]	-12.6336	4.11343e-05
UF_Msa_AF_102131	XP_684070	1.44e-08	PREDICTED: similar to myosin IXB, [Danio rerio]	-12.2929	0.00156933
UF_Msa_AF_103073	CAG08020	2.71e-07	unnamed protein product [Tetraodon nigroviridis]	-12.2441	0.0012108
UF_Msa_AF_107005	AAH45491	2.62e-05	NMDA receptor-regulated gene 1a [Danio rerio]	-12.1339	0.0101768
UF_Msa_CF_122042	CAF89632	0.000181	unnamed protein product [Tetraodon nigroviridis]	-11.8374	0.000325099
UF_Msa_AF_110060	BAF69070	2.11e-12	Dip2 [Homo sapiens]	-11.8024	0.00267874
UF_Msa_AF_101648	XP_683046	1.5e-05	PREDICTED: similar to nonmuscle myosin heavy chain [Danio rerio]	-11.7924	0.00146358
UF_Msa_AF_101420	CAF96857	1.43e-18	unnamed protein product [Tetraodon nigroviridis]	-11.6255	0.000484127
UF_Msa_AF_109864	CAF98802	2.6e-10	unnamed protein product [Tetraodon nigroviridis]	-11.5275	0.000278302
UF_Msa_AF_104902	CAG07604	6.75e-06	unnamed protein product [Tetraodon nigroviridis]	-11.4202	0.00038464
UF_Msa_AF_107256	CAF99080	7.03e-09	unnamed protein product [Tetraodon nigroviridis]	-11.3637	0.00170738
UF_Msa_AF_104174	CAG02165	7.61e-10	unnamed protein product [Tetraodon nigroviridis]	-11.3557	0.000152261
UF_Msa_AF_103714	CAF93718	2.31e-06	unnamed protein product [Tetraodon nigroviridis]	-11.2848	0.000233172
UF_Msa_AF_106426	CAG09334	0.000637	unnamed protein product [Tetraodon nigroviridis]	-10.9624	2.70643e-05
UF_Msa_AF_108587	CAG07955	3.85e-11	unnamed protein product [Tetraodon nigroviridis]	-10.9209	0.0053443
UF_Msa_AF_105511	XP_694024	1.44e-08	PREDICTED: similar to OTTHUMP00000016553 [Danio rerio]	-10.7388	0.00764397
UF_Msa_AF_102287	CAG07955	2.09e-07	unnamed protein product [Tetraodon nigroviridis]	-10.6953	0.00607987
UF_Msa_AF_106252	CAF95405	2.59e-05	unnamed protein product [Tetraodon nigroviridis]	-10.5798	0.0139229
UF_Msa_AF_102165	CAG02407	1.16e-43	unnamed protein product [Tetraodon nigroviridis]	-10.5683	0.000372968
UF_Msa_AF_106708	CAG03356	1.1e-08	unnamed protein product [Tetraodon nigroviridis]	-10.5288	0.0119453
UF_Msa_AF_104520	CAF95110	4.23e-08	unnamed protein product [Tetraodon nigroviridis]	-10.2813	2.97926e-05
UF_Msa_AF_102867	AAQ91239	3.79e-09	hypothetical protein FLJ90022-like protein [Danio rerio]	-10.2297	6.28136e-06
UF_Msa_AF_100950	CAG08689	5.9e-12	unnamed protein product [Tetraodon nigroviridis]	-10.2256	0.00159792
UF_Msa_AF_108824	YP_528742	3.07e-05	Leucyl-tRNA synthetase class Ia [Saccharophagus degradans 2-40] >gi|89952515|gb|ABD82530.1| putative polysaccharide lyase [Saccharophagus degradans 2-40]	-10.1637	0.00238361
UF_Msa_AF_103719	NP_001003918	1.87e-08	ubiquitin specific peptidase 7 [Mus musculus]	-9.92523	0.000177457
UF_Msa_AF_106096	CAF99431	3.9e-06	unnamed protein product [Tetraodon nigroviridis]	-9.87609	0.000930103
UF_Msa_AF_102708	CAF97961	1.58e-14	unnamed protein product [Tetraodon nigroviridis]	-9.84997	0.000161548
UF_Msa_AF_105576	CAG05437	2.07e-07	unnamed protein product [Tetraodon nigroviridis]	-9.78546	0.00506154
UF_Msa_AF_107446	CAG08783	3.37e-17	unnamed protein product [Tetraodon nigroviridis]	-9.71369	0.000595937
UF_Msa_AD_200004	CAF97961	1.7e-06	unnamed protein product [Tetraodon nigroviridis]	-9.68042	0.000133389
UF_Msa_AF_103359	XP_001510230	3.16e-08	PREDICTED: similar to mKIAA1080 protein [Ornithorhynchus anatinus]	-9.63757	0.00105102
UF_Msa_AF_101384	AAT85617	5.05e-24	peroxisome proliferator-activated receptor gamma [Dicentrarchus labrax]	-9.56265	0.00869155
UF_Msa_AF_105770	CAK04324	1.62e-12	adducin 3 (gamma) [Danio rerio] >gi|94733142|emb|CAK10750.1| adducin 3 (gamma) [Danio rerio]	-9.46492	0.000606706
UF_Msa_AD_200245	AAP40693	0	cytochrome b [Micropterus salmoides]	-9.4579	0.000208648
UF_Msa_AF_102581	NP_001071028	9.36e-08	hypothetical protein LOC562666 [Danio rerio] >gi|116487566|gb|AAI25830.1| Zgc:152873 [Danio rerio]	-9.40195	0.00436309
UF_Msa_AF_106422	CAG09934	2.75e-08	unnamed protein product [Tetraodon nigroviridis]	-9.38398	0.00346056
UF_Msa_AF_108431	NP_957170	3.92e-06	DEAH (Asp-Glu-Ala-His) box polypeptide 38 [Danio rerio] >gi|39644987|gb|AAH63744.1| DEAH (Asp-Glu-Ala-His) box polypeptide 38 [Danio rerio]	-9.34018	0.00492154
UF_Msa_AF_105600	CAG12096	1.74e-06	unnamed protein product [Tetraodon nigroviridis]	-9.31593	0.00130985
UF_Msa_CF_120507	ABW04145	0.000637	smooth muscle cell-specific protein SM22 alpha [Epinephelus coioides]	-9.26422	2.38855e-07
UF_Msa_AF_109141	2OH4_A	6.5e-09	Chain A, Crystal Structure Of Vegfr2 With A Benzimidazole-Urea Inhibitor	-9.25966	0.000327815
UF_Msa_AF_100292	XP_688523	2.45e-08	PREDICTED: hypothetical protein [Danio rerio]	-9.24959	0.00899634
UF_Msa_AF_104745	NP_059339	0.000211	NADH dehydrogenase subunit 4L [Danio rerio] >gi|21362747|sp|Q9MIY2|NU4LM_BRARE NADH-ubiquinone oxidoreductase chain 4L (NADH dehydrogenase subunit 4L) >gi|8272694|gb|AAF74305.1| NADH dehydrogenase subunit 4L [Danio rerio]	-9.233	0.0213361
UF_Msa_AF_101108	CAG01302	1.89e-08	unnamed protein product [Tetraodon nigroviridis]	-9.23153	0.00113309
UF_Msa_AF_100429	XP_001338014	2.24e-26	PREDICTED: hypothetical protein [Danio rerio]	-9.2137	0.00103212
UF_Msa_AF_101510	CAF96380	1.33e-06	unnamed protein product [Tetraodon nigroviridis]	-9.11031	0.00271385
UF_Msa_AF_101115	NP_001012247	6.86e-11	MYC binding protein 2 [Danio rerio] >gi|56961715|gb|AAW31810.1| Esrom [Danio rerio]	-9.08981	0.0004822
UF_Msa_AF_109358	CAG05362	6e-07	unnamed protein product [Tetraodon nigroviridis]	-8.89534	0.00133347
UF_Msa_AF_100074	CAG06859	2.42e-08	unnamed protein product [Tetraodon nigroviridis]	-8.86801	0.00773106
UF_Msa_CF_127648	XP_001342883	0.000476	PREDICTED: similar to LOC553524 protein [Danio rerio]	-8.69828	0.00485219
UF_Msa_AF_109293	Q684M4	1.54e-10	Kelch-like ECH-associated protein 1 (Cytosolic inhibitor of Nrf2) (INrf2) >gi|51870493|emb|CAG15151.1| kelch-like ECH-associated protein 1 [Sus scrofa]	-8.67768	0.000158334
UF_Msa_AF_104579	CAG05437	5.21e-06	unnamed protein product [Tetraodon nigroviridis]	-8.61744	0.00556979
UF_Msa_CF_124224	XP_001336496	4.07e-08	PREDICTED: hypothetical protein [Danio rerio]	-8.57984	0.000332725
UF_Msa_AF_104177	CAF98508	1.24e-12	unnamed protein product [Tetraodon nigroviridis]	-8.49657	0.00490812
UF_Msa_AF_110132	CAF99080	9.2e-05	unnamed protein product [Tetraodon nigroviridis]	-8.29326	0.00510263
UF_Msa_CF_124957	CAM13155	0.00063	novel protein (id:ibd1340) [Danio rerio]	-8.28465	8.04691e-05
UF_Msa_AF_103235	AAP04488	1.97e-28	osteonectin [Sparus aurata]	-8.22907	2.01075e-05
UF_Msa_AF_103322	NP_001002740	7.33e-05	elongation factor-2 kinase [Danio rerio] >gi|49903174|gb|AAH76410.1| Elongation factor-2 kinase [Danio rerio]	-8.20646	0.00223199
UF_Msa_AF_109211	NP_001073427	1.98e-05	hypothetical protein LOC555511 [Danio rerio] >gi|118764416|gb|AAI28849.1| Zgc:158352 [Danio rerio]	-8.13318	0.000205515
UF_Msa_AF_104214	XP_692177	2.57e-10	PREDICTED: hypothetical protein [Danio rerio]	-8.08877	9.25761e-05
UF_Msa_AF_100350	CAF91498	5.26e-11	unnamed protein product [Tetraodon nigroviridis]	-8.08653	3.15658e-08
UF_Msa_AF_100337	XP_693087	1.01e-06	PREDICTED: hypothetical protein [Danio rerio]	-8.08316	0.00225462
UF_Msa_AF_108625	AAG28744	9.95e-44	squamous cell carcinoma antigen recognised by cytotoxic T lymphocytes [Takifugu rubripes]	-8.05403	0.00276912
UF_Msa_AF_107890	AAI22237	1.98e-05	Zgc:153317 protein [Danio rerio]	-8.02911	0.000997209
UF_Msa_AF_109998	XP_001168548	4.2e-08	PREDICTED: E1A binding protein p300 isoform 3 [Pan troglodytes]	-8.028	0.00547831
UF_Msa_AF_102525	CAG03416	2.78e-17	unnamed protein product [Tetraodon nigroviridis]	-7.98936	4.6218e-05
UF_Msa_AF_110143	XP_001340495	0.000484	PREDICTED: protocadherin b [Danio rerio]	-7.98344	0.00171588
UF_Msa_AF_103360	CAF89393	1.21e-07	unnamed protein product [Tetraodon nigroviridis]	-7.97171	7.7332e-05
UF_Msa_AF_107664	CAF98186	6.94e-08	unnamed protein product [Tetraodon nigroviridis]	-7.93104	0.000724318
UF_Msa_AF_109159	CAG08760	3.22e-05	unnamed protein product [Tetraodon nigroviridis]	-7.86943	0.00451103
UF_Msa_AF_108088	CAG14054	1.72e-14	unnamed protein product [Tetraodon nigroviridis]	-7.80041	6.90127e-05
UF_Msa_AF_106407	XP_001509159	0.000125	PREDICTED: similar to G patch domain containing 1 [Ornithorhynchus anatinus]	-7.72198	0.000242181
UF_Msa_AF_101202	XP_695144	4.02e-11	PREDICTED: similar to kinesin-related microtuble-based motor protein [Danio rerio]	-7.71251	0.00193329
UF_Msa_AF_104378	ABQ59684	1.97e-05	BRD2 [Salmo salar]	-7.68657	5.08793e-06
UF_Msa_AF_109204	NP_571104	0.000488	netrin 1a [Danio rerio] >gi|2327065|gb|AAC60252.1| netrin-1a [Danio rerio] >gi|122890773|emb|CAM14203.1| netrin 1a [Danio rerio]	-7.60801	4.65594e-06
UF_Msa_AF_104288	CAF97325	7.57e-10	unnamed protein product [Tetraodon nigroviridis]	-7.57093	0.00439176
UF_Msa_AF_110215	CAF98186	1.5e-05	unnamed protein product [Tetraodon nigroviridis]	-7.52207	0.000474396
UF_Msa_AF_100521	NP_956091	1.76e-06	N-myc downstream regulated family member 3b [Danio rerio] >gi|28278619|gb|AAH44139.1| N-myc downstream regulated family member 3b [Danio rerio]	-7.5053	5.36225e-05
UF_Msa_AF_108128	XP_001507431	1.02e-21	PREDICTED: hypothetical protein [Ornithorhynchus anatinus]	-7.5052	0.000831959
UF_Msa_AF_107819	CAG02932	8.94e-11	unnamed protein product [Tetraodon nigroviridis]	-7.49262	0.00263276
UF_Msa_AF_103097	XP_417606	1.76e-06	PREDICTED: similar to retinoid binding protein 7 [Gallus gallus]	-7.46783	0.00010152
UF_Msa_AD_200040	YP_001491412	3.44e-14	cytochrome c oxidase subunit II [Diodon holocanthus] >gi|139000784|dbj|BAF51936.1| cytochrome c oxidase subunit II [Diodon holocanthus]	-7.41296	0.00498231
UF_Msa_AF_104779	CAG03630	5.76e-10	unnamed protein product [Tetraodon nigroviridis]	-7.34672	0.00140377
UF_Msa_AF_100551	CAF97435	5.12e-06	unnamed protein product [Tetraodon nigroviridis]	-7.3064	0.00506722
UF_Msa_CF_123655	XP_001338014	0.000157	PREDICTED: hypothetical protein [Danio rerio]	-7.29506	0.00184524
UF_Msa_AF_106269	CAG05398	2.59e-05	unnamed protein product [Tetraodon nigroviridis]	-7.28884	0.0010318
UF_Msa_AF_107769	CAG05317	2.71e-12	unnamed protein product [Tetraodon nigroviridis]	-7.26388	0.000224118
UF_Msa_CF_126355	CAG03416	0.000373	unnamed protein product [Tetraodon nigroviridis]	-7.20855	3.50552e-05
UF_Msa_AD_200091	AAM80522	0	cytochrome b [Micropterus salmoides]	-7.20845	0.00159728
UF_Msa_AF_104303	CAF99798	1.13e-18	unnamed protein product [Tetraodon nigroviridis]	-7.19717	0.00138457
UF_Msa_AF_100254	CAC45059	5.52e-18	type I keratin S8 [Oncorhynchus mykiss]	-7.19228	5.05601e-06
UF_Msa_AF_108696	CAF97980	1.21e-07	unnamed protein product [Tetraodon nigroviridis]	-7.17799	0.00127448
UF_Msa_AF_106086	CAF93718	4.46e-10	unnamed protein product [Tetraodon nigroviridis]	-7.11779	9.92549e-06
UF_Msa_AF_102335	CAF98888	1.1e-08	unnamed protein product [Tetraodon nigroviridis]	-7.10389	0.00447776
UF_Msa_AF_103658	XP_694587	2.46e-09	PREDICTED: similar to Homeodomain leucine zipper gene [Danio rerio]	-7.06814	0.0148182
UF_Msa_AF_100538	CAF96380	8.7e-26	unnamed protein product [Tetraodon nigroviridis]	-7.03217	0.000429869
UF_Msa_AF_101567	CAG09667	9.6e-05	unnamed protein product [Tetraodon nigroviridis]	-6.97914	0.000638347
UF_Msa_AF_103949	CAG06819	5.5e-08	unnamed protein product [Tetraodon nigroviridis]	-6.93007	0.00488506
UF_Msa_AF_105465	BAC33518	7.57e-10	unnamed protein product [Mus musculus]	-6.88287	0.00109451
UF_Msa_AF_108786	NP_001071037	1.71e-09	hypothetical protein LOC566033 [Danio rerio] >gi|123884382|sp|Q08C72|NCM_DANRE Nucampholin homolog >gi|115313567|gb|AAI24358.1| Zgc:153452 [Danio rerio]	-6.82955	0.00050751
UF_Msa_AF_105672	CAG04839	0.000145	unnamed protein product [Tetraodon nigroviridis]	-6.8199	0.000265739
UF_Msa_AF_109372	CAG11117	7.78e-07	unnamed protein product [Tetraodon nigroviridis]	-6.76312	0.000410325
UF_Msa_AF_103243	CAG11787	9.57e-05	unnamed protein product [Tetraodon nigroviridis]	-6.75924	0.0047778
UF_Msa_AD_200158	AAQ77233	0	glutamate-cysteine ligase catalytic subunit [Micropterus salmoides]	-6.74239	8.89941e-06
UF_Msa_AF_101593	CAF92198	4.93e-09	unnamed protein product [Tetraodon nigroviridis]	-6.72256	0.00955945
UF_Msa_AF_103526	CAF97832	1.52e-10	unnamed protein product [Tetraodon nigroviridis]	-6.69229	1.49013e-05
UF_Msa_AF_101188	ABO38816	3.96e-06	aquaporin 1 [Acanthopagrus schlegelii]	-6.65524	6.39183e-06
UF_Msa_AF_104023	XP_001509769	3.61e-12	PREDICTED: similar to kinesin family member 1B [Ornithorhynchus anatinus]	-6.621	0.000477401
UF_Msa_AF_108584	CAG06859	2.55e-05	unnamed protein product [Tetraodon nigroviridis]	-6.54984	0.00912097
UF_Msa_AF_102288	CAG09969	5.37e-26	unnamed protein product [Tetraodon nigroviridis]	-6.48983	0.00260411
UF_Msa_AF_108950	NP_001071267	6.69e-06	hypothetical protein LOC777758 [Danio rerio] >gi|117167920|gb|AAI24613.1| Zgc:152969 [Danio rerio]	-6.44956	0.000102648
UF_Msa_AF_105012	AAI54472	1.8e-11	Unknown (protein for IMAGE:5603901) [Danio rerio]	-6.44522	0.00533005
UF_Msa_AF_101782	CAG05355	1.1e-08	unnamed protein product [Tetraodon nigroviridis]	-6.42319	0.0139813
UF_Msa_AF_106954	CAG04103	9.46e-13	unnamed protein product [Tetraodon nigroviridis]	-6.40066	0.000461944
UF_Msa_AF_107788	CAG13267	1.74e-16	unnamed protein product [Tetraodon nigroviridis]	-6.33419	4.46879e-05
UF_Msa_AF_105779	CAF99798	1.09e-08	unnamed protein product [Tetraodon nigroviridis]	-6.32164	0.000788056
UF_Msa_AF_102843	XP_001515527	3.77e-09	PREDICTED: similar to KIAA1604 protein [Ornithorhynchus anatinus]	-6.25517	0.00301473
UF_Msa_AF_105617	CAG09935	1.73e-06	unnamed protein product [Tetraodon nigroviridis]	-6.14669	0.00190775
UF_Msa_AF_103143	CAF99914	2.68e-07	unnamed protein product [Tetraodon nigroviridis]	-6.13184	0.00254566
UF_Msa_AF_109652	CAG07794	2.27e-06	unnamed protein product [Tetraodon nigroviridis]	-6.08058	0.000399016
UF_Msa_AF_101876	NP_001092201	5.44e-07	IQ motif containing with AAA domain [Danio rerio] >gi|148744301|gb|AAI42594.1| Iqca protein [Danio rerio]	-6.0701	5.46088e-05
UF_Msa_AF_101273	CAG08143	3.55e-07	unnamed protein product [Tetraodon nigroviridis]	-6.03758	0.0042393
UF_Msa_AD_200273	AAG44622	0	estrogen receptor alpha [Micropterus salmoides]	-6.02282	0.000136701
UF_Msa_AF_108993	XP_316092	9.47e-08	AGAP006044-PA [Anopheles gambiae str. PEST] >gi|157015934|gb|EAA11663.5| AGAP006044-PA [Anopheles gambiae str. PEST]	-5.98993	0.00446206
UF_Msa_AF_102030	XP_693090	4.59e-07	PREDICTED: similar to ARVCF [Danio rerio]	-5.98599	0.00317584
UF_Msa_AF_102506	CAG11988	3.25e-28	unnamed protein product [Tetraodon nigroviridis]	-5.94905	0.00305555
UF_Msa_AF_107684	XP_001339480	0.000365	PREDICTED: similar to Abhd6-prov protein [Danio rerio]	-5.94897	0.000102302
UF_Msa_AD_200066	YP_001491401	2.36e-23	ATP synthase F0 subunit 6 [Ostracion immaculatus] >gi|139000772|dbj|BAF51925.1| ATPase subunit 6 [Ostracion immaculatus]	-5.94229	0.00904368
UF_Msa_AF_107370	CAG03343	0.000125	unnamed protein product [Tetraodon nigroviridis]	-5.93686	0.00447215
UF_Msa_AF_105625	CAG03713	2.3e-06	unnamed protein product [Tetraodon nigroviridis]	-5.93266	0.00186983
UF_Msa_AF_108364	XP_428272	3.43e-10	PREDICTED: similar to cysteine string protein [Gallus gallus]	-5.92781	0.000265112
UF_Msa_AF_104524	NP_001002226	3.99e-06	zgc:91991 [Danio rerio] >gi|82184073|sp|Q6GMI7|ENOPH_BRARE Enolase-phosphatase E1 (2,3-diketo-5-methylthio-1-phosphopentane phosphatase) (MASA homolog) >gi|49257537|gb|AAH74060.1| Zgc:91991 [Danio rerio]	-5.90538	0.000248134
UF_Msa_AF_100919	CAN87990	8.73e-06	novel protein similar to vertebrate CDP-diacylglycerol synthase (phosphatidate cytidylyltransferase) 2 (CDS2) [Danio rerio]	-5.89201	5.49447e-05
UF_Msa_AF_105284	AAQ14845	1.6e-14	immunoglobulin heavy chain [Siniperca chuatsi]	-5.86857	0.0162576
UF_Msa_AF_101183	CAG09587	3.74e-09	unnamed protein product [Tetraodon nigroviridis]	-5.86235	0.0134281
UF_Msa_AF_105002	CAF98553	2e-10	unnamed protein product [Tetraodon nigroviridis]	-5.82008	0.00448004
UF_Msa_AF_106652	CAF89795	2.5e-13	unnamed protein product [Tetraodon nigroviridis]	-5.81504	0.0015969
UF_Msa_AF_108052	CAF97812	1.06e-17	unnamed protein product [Tetraodon nigroviridis]	-5.81291	0.00753094
UF_Msa_AF_109947	CAF95248	9.85e-10	unnamed protein product [Tetraodon nigroviridis]	-5.80385	0.000266012
UF_Msa_AF_104729	CAG04154	4e-08	unnamed protein product [Tetraodon nigroviridis]	-5.74824	0.001472
UF_Msa_AF_103482	CAG09331	4.93e-09	unnamed protein product [Tetraodon nigroviridis]	-5.74135	0.0030767
UF_Msa_AF_104693	CAG14332	7.92e-07	unnamed protein product [Tetraodon nigroviridis]	-5.7205	0.00546073
UF_Msa_AF_100471	CAG00014	8.66e-05	unnamed protein product [Tetraodon nigroviridis]	-5.71281	0.00218123
UF_Msa_AF_104209	NP_001011731	3.46e-08	hyaluronan mediated motility receptor [Takifugu rubripes]	-5.70687	0.000190065
UF_Msa_AF_105334	NP_001099465	4.7e-12	kelch-like 8 [Rattus norvegicus] >gi|149046740|gb|EDL99514.1| rCG37870, isoform CRA_a [Rattus norvegicus] >gi|149046741|gb|EDL99515.1| rCG37870, isoform CRA_a [Rattus norvegicus]	-5.67594	0.00270287
UF_Msa_AF_108669	CAF90493	7.83e-07	unnamed protein product [Tetraodon nigroviridis]	-5.66219	0.0148753
UF_Msa_AF_108990	CAG06737	5.54e-08	unnamed protein product [Tetraodon nigroviridis]	-5.63365	0.00170163
UF_Msa_AF_101805	XP_001331787	2.8e-44	PREDICTED: hypothetical protein [Danio rerio] >gi|125837336|ref|XP_689050.2| PREDICTED: hypothetical protein [Danio rerio]	-5.6142	6.83523e-06
UF_Msa_AF_101973	XP_424507	1.78e-06	PREDICTED: similar to Fas apoptotic inhibitory molecule 2 [Gallus gallus]	-5.59699	0.000518479
UF_Msa_AF_106970	XP_696134	1.54e-10	PREDICTED: similar to FBXO11 protein [Danio rerio]	-5.58846	0.00114677
UF_Msa_AF_107151	NP_957458	4.98e-09	hippocalcin-like 1 [Danio rerio] >gi|125846630|ref|XP_001331613.1| PREDICTED: hypothetical protein [Danio rerio] >gi|32822912|gb|AAH55210.1| Zgc:63695 [Danio rerio] >gi|55251140|emb|CAH68928.1| novel protein (zgc:63695) [Danio rerio] >gi|56207707|emb|CAI20	-5.58536	0.00027055
UF_Msa_AF_103498	CAG06891	5.37e-07	unnamed protein product [Tetraodon nigroviridis]	-5.57627	0.0012741
UF_Msa_AF_104912	CAF98473	8.08e-12	unnamed protein product [Tetraodon nigroviridis]	-5.56596	0.0178619
UF_Msa_AF_103051	NP_001073434	4.46e-10	hypothetical protein LOC557919 [Danio rerio] >gi|116487618|gb|AAI25925.1| Zgc:153956 [Danio rerio]	-5.55359	0.00119304
UF_Msa_AF_105472	NP_997880	0.000774	exocyst complex component 3 [Danio rerio] >gi|28277688|gb|AAH45435.1| SEC6-like 1 (S. cerevisiae) [Danio rerio]	-5.54343	0.00159376
UF_Msa_AF_109094	XP_001380342	1.39e-11	PREDICTED: hypothetical protein [Monodelphis domestica] >gi|149409677|ref|XP_001505977.1| PREDICTED: hypothetical protein [Ornithorhynchus anatinus]	-5.52288	0.000216475
UF_Msa_AF_104347	NP_001025359	1.12e-05	hypothetical protein LOC564388 [Danio rerio] >gi|68534706|gb|AAH98614.1| Zgc:112254 [Danio rerio]	-5.4736	0.00576262
UF_Msa_AF_106651	CAE17591	5.81e-10	novel protein similar to human general control of amino-acid synthesis 1-like 1 (yeast) (GCN1) [Danio rerio]	-5.47349	6.88906e-05
UF_Msa_AF_109674	CAM13000	2.24e-44	novel protein similar to vertebrate bromodomain adjacent to zinc finger domain, 1B (BAZ1B) [Danio rerio]	-5.42653	0.00744698
UF_Msa_AF_103491	CAG00478	2.9e-09	unnamed protein product [Tetraodon nigroviridis]	-5.42536	5.32905e-05
UF_Msa_AF_101110	CAG05721	0.000168	unnamed protein product [Tetraodon nigroviridis]	-5.41792	0.00584269
UF_Msa_AF_103079	XP_001339757	4.59e-07	PREDICTED: hypothetical protein [Danio rerio]	-5.41312	0.00646962
UF_Msa_AF_107227	CAG09179	1.1e-08	unnamed protein product [Tetraodon nigroviridis]	-5.37737	6.16161e-06
UF_Msa_AF_100876	CAG11135	0	unnamed protein product [Tetraodon nigroviridis]	-5.36385	0.00382221
UF_Msa_AF_106801	CAG11068	0.000168	unnamed protein product [Tetraodon nigroviridis]	-5.35156	0.00360017
UF_Msa_AF_102356	NP_956761	2.08e-07	hypothetical protein LOC393439 [Danio rerio] >gi|32766353|gb|AAH55172.1| Transmembrane protein 110 [Danio rerio]	-5.32865	0.000316982
UF_Msa_AF_102624	CAG11787	2.45e-13	unnamed protein product [Tetraodon nigroviridis]	-5.29647	0.00446691
UF_Msa_AF_110241	NP_001095717	7.48e-05	hypothetical protein LOC540744 [Bos taurus] >gi|154425660|gb|AAI51364.1| MGC166395 protein [Bos taurus]	-5.29445	0.00055989
UF_Msa_AF_109081	XP_001337319	0.000126	PREDICTED: similar to GCN5, partial [Danio rerio]	-5.27587	0.00047408
UF_Msa_AF_108281	AAI42782	4.18e-13	Zgc:152713 protein [Danio rerio]	-5.27437	0.000725693
UF_Msa_AF_108954	AAQ95586	0	HSP-90 [Dicentrarchus labrax]	-5.26513	0.00339123
UF_Msa_AF_107832	XP_001497582	2.2e-09	PREDICTED: similar to sterile alpha motif domain containing 4B [Equus caballus]	-5.2255	0.00363363
UF_Msa_AF_106175	AAC15582	4.72e-17	mitosis-specific chromosome segregation protein SMC1 homolog [Takifugu rubripes]	-5.19139	0.0208795
UF_Msa_AF_110195	CAG03914	9.04e-05	unnamed protein product [Tetraodon nigroviridis]	-5.1649	1.07819e-06
UF_Msa_AF_105032	AAI54302	4.2e-08	Phf10 protein [Danio rerio]	-5.08318	0.00843372
UF_Msa_AF_110141	XP_001100546	2.22e-07	PREDICTED: moesin [Macaca mulatta]	-5.07997	0.00492233
UF_Msa_AF_109287	CAF91128	1.75e-06	unnamed protein product [Tetraodon nigroviridis]	-5.06766	0.0055378
UF_Msa_AF_105891	CAF90795	1e-07	unnamed protein product [Tetraodon nigroviridis]	-5.06513	0.00107377
UF_Msa_AF_102733	CAG12456	3.89e-06	unnamed protein product [Tetraodon nigroviridis]	-5.06166	0.000333923
UF_Msa_AF_100183	CAG07346	4.33e-05	unnamed protein product [Tetraodon nigroviridis]	-5.04974	0.00235245
UF_Msa_AF_102351	CAG04171	4.66e-07	unnamed protein product [Tetraodon nigroviridis]	-5.04254	0.000232897
UF_Msa_AF_107827	XP_685654	5.42e-11	PREDICTED: hypothetical protein [Danio rerio] >gi|94733302|emb|CAK05299.1| novel protein similar to vertebrate RAB3, member RAS oncogene family [Danio rerio]	-5.02544	6.3328e-05
UF_Msa_AF_108812	CAF96857	7.23e-43	unnamed protein product [Tetraodon nigroviridis]	-5.02276	0.00241223
UF_Msa_AF_101951	NP_001018427	6.73e-06	hypothetical protein LOC553617 [Danio rerio] >gi|125813050|ref|XP_001331150.1| PREDICTED: hypothetical protein [Danio rerio] >gi|63102153|gb|AAH95245.1| Zgc:110406 [Danio rerio]	-5.00562	0.000530605
UF_Msa_AF_100781	XP_683797	2.53e-05	PREDICTED: similar to EMO2 [Danio rerio]	-4.99772	0.00553896
UF_Msa_CF_118006	CAG02253	0.000626	unnamed protein product [Tetraodon nigroviridis]	-4.96688	3.59922e-06
UF_Msa_AF_100090	NP_991266	1.35e-06	ATPase family, AAA domain containing 3B [Danio rerio] >gi|41944868|gb|AAH65962.1| ATPase family, AAA domain containing 3B [Danio rerio]	-4.95515	6.36511e-05
UF_Msa_AF_100187	CAF99021	0.000126	unnamed protein product [Tetraodon nigroviridis]	-4.94928	0.00322223
UF_Msa_AF_104295	XP_690072	2.46e-08	PREDICTED: similar to WAVE-associated Rac GTPase activating protein [Danio rerio]	-4.94287	0.00362654
UF_Msa_AF_104441	CAF96847	9.19e-08	unnamed protein product [Tetraodon nigroviridis]	-4.93045	0.0162168
UF_Msa_AF_102870	XP_001333329	2.41e-07	PREDICTED: similar to Dual specificity phosphatase 5 [Danio rerio]	-4.91302	0.00161999
UF_Msa_AF_106848	CAG05568	0.000813	unnamed protein product [Tetraodon nigroviridis]	-4.89185	0.00240395
UF_Msa_AF_107823	CAF99802	3.37e-10	unnamed protein product [Tetraodon nigroviridis]	-4.89063	0.00169178
UF_Msa_AF_100201	CAG07210	2.46e-08	unnamed protein product [Tetraodon nigroviridis]	-4.86537	6.93001e-05
UF_Msa_AF_106267	CAF94276	9.25e-08	unnamed protein product [Tetraodon nigroviridis]	-4.82698	0.000819413
UF_Msa_AF_105696	CAG08760	0	unnamed protein product [Tetraodon nigroviridis]	-4.82474	0.0169548
UF_Msa_AF_106467	NP_001032784	0.000125	hypothetical protein LOC567972 [Danio rerio] >gi|77567703|gb|AAI07509.1| Zgc:123339 [Danio rerio]	-4.81198	0.000441424
UF_Msa_AF_102387	AAS77256	1e-09	MHC II invariant chain [Siniperca chuatsi]	-4.80168	0.000102401
UF_Msa_AF_107220	NP_001027940	6.05e-07	Vkorc1-like protein 1 [Takifugu rubripes] >gi|40217981|gb|AAR82913.1| Vkorc1-like protein 1 [Takifugu rubripes]	-4.79865	0.00214658
UF_Msa_AF_109194	XP_700731	1.81e-09	PREDICTED: hypothetical protein [Danio rerio]	-4.78235	5.4866e-05
UF_Msa_AF_101256	CAF93484	3.28e-13	unnamed protein product [Tetraodon nigroviridis]	-4.77973	0.0034364
UF_Msa_AF_100371	CAG00158	2.31e-06	unnamed protein product [Tetraodon nigroviridis]	-4.77804	0.00173585
UF_Msa_AF_107833	NP_001032756	1.68e-09	cytoskeleton associated protein 5 [Danio rerio] >gi|81097744|gb|AAI09454.1| Cytoskeleton associated protein 5 [Danio rerio]	-4.77374	0.00190533
UF_Msa_AF_109345	CAG07789	8.04e-12	unnamed protein product [Tetraodon nigroviridis]	-4.76977	0.00373647
UF_Msa_AF_104313	XP_001503664	6.63e-14	PREDICTED: similar to UbcM4-interacting protein 4 [Equus caballus]	-4.76405	0.00254385
UF_Msa_AF_105197	CAG04842	7.52e-05	unnamed protein product [Tetraodon nigroviridis]	-4.71148	0.00125749
UF_Msa_CF_120272	CAG04355	0.000286	unnamed protein product [Tetraodon nigroviridis]	-4.70952	0.00131022
UF_Msa_AF_109205	CAA69878	3.59e-12	aspartic protease [Trematomus bernacchii]	-4.70603	0.0085976
UF_Msa_AF_104775	XP_001334555	9.52e-05	PREDICTED: similar to SPARC related modular calcium binding 2 [Danio rerio]	-4.69655	0.000910114
UF_Msa_AF_107419	XP_415653	4.4e-05	PREDICTED: similar to tripartite motif-containing 25 [Gallus gallus]	-4.66873	0.000305463
UF_Msa_AF_105902	CAG13314	7.57e-10	unnamed protein product [Tetraodon nigroviridis]	-4.64655	0.00220766
UF_Msa_AF_100081	CAF93177	3.78e-09	unnamed protein product [Tetraodon nigroviridis]	-4.63651	1.85431e-05
UF_Msa_AF_101830	NP_958878	1.46e-13	inositol hexaphosphate kinase 2 [Danio rerio] >gi|37589748|gb|AAH59642.1| Inositol hexaphosphate kinase 2 [Danio rerio]	-4.61196	0.00204205
UF_Msa_AF_109442	XP_001513723	2.77e-12	PREDICTED: similar to tumor protein p53 binding protein, 2 [Ornithorhynchus anatinus]	-4.61135	1.36215e-05
UF_Msa_AF_106165	ABG00263	5.47e-08	calreticulin [Paralichthys olivaceus]	-4.60273	0.000451605
UF_Msa_CF_123253	CAF91141	0.000832	unnamed protein product [Tetraodon nigroviridis]	-4.58264	0.00141685
UF_Msa_AF_110216	XP_706930	9.36e-08	PREDICTED: hypothetical protein LOC558578 isoform 3 [Danio rerio] >gi|75570911|sp|Q5SP90|SMEK1_BRARE SMEK homolog 1 >gi|56207940|emb|CAI21197.1| novel protein [Danio rerio]	-4.57325	4.02665e-05
UF_Msa_AF_108937	AAX61146	6.61e-06	Niemann-Pick disease type C2 [Oreochromis mossambicus]	-4.56831	0.00232805
UF_Msa_AF_104562	CAG00219	2.45e-08	unnamed protein product [Tetraodon nigroviridis]	-4.55812	0.00794625
UF_Msa_AF_109252	CAF97174	3.6e-12	unnamed protein product [Tetraodon nigroviridis]	-4.55272	1.11092e-05
UF_Msa_AF_106053	CAG04261	5.06e-06	unnamed protein product [Tetraodon nigroviridis]	-4.53914	0.000217395
UF_Msa_AF_103976	CAG10069	2.31e-06	unnamed protein product [Tetraodon nigroviridis]	-4.53216	0.000633356
UF_Msa_AF_110122	CAG09323	2.87e-09	unnamed protein product [Tetraodon nigroviridis]	-4.52981	0.000293891
UF_Msa_AF_106332	CAG02841	1.69e-09	unnamed protein product [Tetraodon nigroviridis]	-4.52949	0.000698874
UF_Msa_AF_108391	ABQ59655	2.57e-05	TAPBP [Salmo salar]	-4.49113	0.00559049
UF_Msa_AF_107461	NP_001103574	1.36e-05	SWI/SNF-related, matrix-associated actin-dependent regulator of chromatin, subfamily a, containing DEAD/H box 1` [Danio rerio] >gi|158254271|gb|AAI54157.1| Smarcad1 protein [Danio rerio]	-4.48233	0.0102177
UF_Msa_AF_110144	CAG01321	4.33e-05	unnamed protein product [Tetraodon nigroviridis]	-4.46679	0.000178785
UF_Msa_AF_109316	XP_001505504	8.49e-09	PREDICTED: similar to rbm3 [Ornithorhynchus anatinus]	-4.4667	2.01087e-05
UF_Msa_AF_104752	NP_001038323	6.82e-11	chromodomain helicase DNA binding protein 4 [Danio rerio] >gi|94732824|emb|CAK04973.1| novel protein similar to vertebrate chromodomain helicase DNA binding protein 4 (CHD4) [Danio rerio]	-4.46512	0.000678097
UF_Msa_AF_104289	P27447	4.9e-09	Tyrosine-protein kinase Yes (p61-Yes) >gi|64484|emb|CAA38714.1| p61(Xyes) [Xiphophorus hellerii]	-4.45412	0.00133396
UF_Msa_AF_104807	AAH45402	8.59e-33	Rrp1 protein [Danio rerio]	-4.45183	0.000516397
UF_Msa_AF_108099	NP_001038779	1.02e-06	hypothetical protein LOC724009 [Danio rerio] >gi|123886557|sp|Q1ECW7|HDCPA_DANRE Hepatocellular carcinoma down-regulated mitochondrial carrier homolog A >gi|108742099|gb|AAI17644.1| Zgc:136752 [Danio rerio]	-4.44819	0.000119485
UF_Msa_AF_104882	XP_696672	4.19e-08	PREDICTED: hypothetical protein [Danio rerio]	-4.42436	0.000391323
UF_Msa_AF_107244	CAF91716	2.72e-07	unnamed protein product [Tetraodon nigroviridis]	-4.41658	0.0129246
UF_Msa_AF_108975	AAQ18502	5.11e-06	transcription factor Sox11 [Takifugu rubripes]	-4.37809	0.000861458
UF_Msa_AF_109910	CAF96894	1.48e-10	unnamed protein product [Tetraodon nigroviridis]	-4.34649	2.19541e-05
UF_Msa_AF_102577	CAF90427	1.52e-05	unnamed protein product [Tetraodon nigroviridis]	-4.33388	0.0146041
UF_Msa_AF_108705	ABO18606	1.52e-05	ammonia transporter [Kryptolebias marmoratus]	-4.32788	0.0159291
UF_Msa_AF_104835	AAH44341	3.88e-06	Gabpa protein [Danio rerio]	-4.32302	1.67628e-05
UF_Msa_AF_106437	CAP09430	4.51e-07	novel protein (zgc:63908) [Danio rerio]	-4.31192	0.000631228
UF_Msa_AF_103335	XP_690281	2.5e-05	PREDICTED: hypothetical protein [Danio rerio]	-4.30842	0.0012125
UF_Msa_CF_122473	XP_001513794	0.000478	PREDICTED: similar to C-C chemokine receptor 3 [Ornithorhynchus anatinus]	-4.3024	0.0103776
UF_Msa_AF_104047	ABV55095	1.62e-07	cytochrome oxidase subunit I [Pholidapus dybowskii]	-4.2906	0.00333837
UF_Msa_AD_200314	YP_636059	0	cytochrome c oxidase subunit I [Micropterus salmoides] >gi|105873586|gb|ABF74815.1| cytochrome c oxidase subunit I [Micropterus salmoides]	-4.28549	0.00418008
UF_Msa_CF_118385	ABV21735	4.3e-05	dsRNA-dependent protein kinase [Paralichthys olivaceus]	-4.27481	0.00138565
UF_Msa_AF_107794	CAF89677	8.47e-09	unnamed protein product [Tetraodon nigroviridis]	-4.27291	0.0141968
UF_Msa_AF_100085	XP_001500529	3.08e-11	PREDICTED: similar to gamma1-adaptin isoform 1 [Equus caballus]	-4.26324	0.000320513
UF_Msa_AF_101524	CAF88489	6.13e-12	unnamed protein product [Tetraodon nigroviridis]	-4.233	0.000223886
UF_Msa_AF_108664	CAG05613	5.06e-14	unnamed protein product [Tetraodon nigroviridis]	-4.23156	0.0025051
UF_Msa_AF_108432	XP_693914	5.12e-06	PREDICTED: hypothetical protein [Danio rerio]	-4.22649	0.00699584
UF_Msa_AF_106495	CAG04103	1.3e-05	unnamed protein product [Tetraodon nigroviridis]	-4.22198	0.00181243
UF_Msa_AF_106819	CAG10622	1.66e-06	unnamed protein product [Tetraodon nigroviridis]	-4.21835	0.00201005
UF_Msa_AF_109738	CAG02193	1.09e-08	unnamed protein product [Tetraodon nigroviridis]	-4.21195	0.00410153
UF_Msa_AF_106142	XP_001370004	3.95e-16	PREDICTED: similar to RNA binding motif single stranded interacting protein 3 isoform transcript variant DD23-L isoform 1 [Monodelphis domestica]	-4.19453	0.017314
UF_Msa_AF_109894	CAG00431	3.09e-11	unnamed protein product [Tetraodon nigroviridis]	-4.19317	0.00160411
UF_Msa_AF_106680	AAI39508	2.2e-09	Si:ch211-63o20.5 [Danio rerio]	-4.18808	0.000100023
UF_Msa_AF_105458	CAP09240	3.35e-25	novel protein (zgc:112536) [Danio rerio] >gi|157888715|emb|CAP09376.1| novel protein (zgc:112536) [Danio rerio]	-4.17001	0.000125949
UF_Msa_AF_106163	AAN02165	6.57e-06	reproduction regulator 2 [Epinephelus coioides]	-4.16412	7.22364e-05
UF_Msa_AF_100829	CAG05448	8.08e-12	unnamed protein product [Tetraodon nigroviridis]	-4.13068	0.00126832
UF_Msa_AF_105055	NP_001038480	0.000219	hypothetical protein LOC563359 [Danio rerio] >gi|94732434|emb|CAK04069.1| novel protein similar to vertebrate adaptor-related protein complex 3, delta 1 subunit (AP3D1) [Danio rerio]	-4.12542	0.0147893
UF_Msa_AF_108816	AAX08089	1.55e-07	E2A-1 transcription factor [Ictalurus punctatus]	-4.1191	0.0081662
UF_Msa_AF_104008	CAG02296	1.14e-05	unnamed protein product [Tetraodon nigroviridis]	-4.11402	0.00442322
UF_Msa_AF_101100	XP_690177	0.000168	PREDICTED: hypothetical protein [Danio rerio]	-4.10716	0.000152583
UF_Msa_AF_105224	ABN80442	2.91e-09	lactate dehydrogenase B [Poecilia reticulata]	-4.1065	0.000274649
UF_Msa_AF_107582	NP_957282	4.75e-27	signal recognition particle 54 [Danio rerio] >gi|28277732|gb|AAH45474.1| Signal recognition particle 54 [Danio rerio] >gi|45709065|gb|AAH67588.1| Signal recognition particle 54 [Danio rerio]	-4.09482	4.38162e-05
UF_Msa_AF_101373	CAF99080	1.71e-09	unnamed protein product [Tetraodon nigroviridis]	-4.0902	0.00188715
UF_Msa_AF_103917	CAF93481	0.000125	unnamed protein product [Tetraodon nigroviridis]	-4.08827	0.000572327
UF_Msa_AF_104477	CAF93424	4.15e-08	unnamed protein product [Tetraodon nigroviridis]	-4.07271	0.0139471
UF_Msa_AF_107978	CAF97348	1.03e-29	unnamed protein product [Tetraodon nigroviridis]	-4.05888	0.000270512
UF_Msa_AF_107044	NP_001083016	1.89e-18	hypothetical protein LOC100038767 [Danio rerio] >gi|126631274|gb|AAI33162.1| Zgc:158803 protein [Danio rerio]	-4.05488	0.0122234
UF_Msa_AF_100413	ABS70779	2.33e-06	nuclear factor erythroid derived 2-like 1 [Astatotilapia burtoni]	-4.03951	0.00175787
UF_Msa_AF_103314	CAF97420	1.03e-11	unnamed protein product [Tetraodon nigroviridis]	-4.02545	0.000104802
UF_Msa_AF_108068	AAI54690	3.8e-09	Unknown (protein for MGC:172617) [Xenopus tropicalis]	-4.01603	0.0106402
UF_Msa_AF_109779	CAG02932	3.25e-05	unnamed protein product [Tetraodon nigroviridis]	-4.00602	0.0152481
UF_Msa_AF_108723	NP_861426	2.08e-07	annexin A2a [Danio rerio] >gi|27762262|gb|AAO20270.1| annexin 2a [Danio rerio] >gi|34784067|gb|AAH56699.1| Annexin A2a [Danio rerio]	-3.97738	0.00111288
UF_Msa_AF_103514	CAG07010	7.52e-10	unnamed protein product [Tetraodon nigroviridis]	-3.97273	0.0184409
UF_Msa_AF_100397	CAG10664	1.2e-07	unnamed protein product [Tetraodon nigroviridis]	-3.97204	0.000783101
UF_Msa_AF_102954	XP_001341029	0.000367	PREDICTED: hypothetical protein [Danio rerio]	-3.96524	0.00247661
UF_Msa_AF_102251	XP_694344	1.6e-07	PREDICTED: hypothetical protein [Danio rerio]	-3.96011	0.00412605
UF_Msa_AF_103323	CAG04629	3.26e-13	unnamed protein product [Tetraodon nigroviridis]	-3.94515	0.01254
UF_Msa_AF_100419	CAF90949	5.2e-06	unnamed protein product [Tetraodon nigroviridis]	-3.94337	0.00767319
UF_Msa_AF_101158	CAG07785	5.45e-08	unnamed protein product [Tetraodon nigroviridis]	-3.91681	0.00207222
UF_Msa_AF_103805	AAC60354	1.63e-22	fatty acid binding protein H6-isoform [Gobionotothen gibberifrons]	-3.90716	0.000137517
UF_Msa_AF_107714	AAR89626	8.08e-12	14-alpha demethylase [Abudefduf saxatilis]	-3.892	0.00708055
UF_Msa_CF_119434	NP_001093554	3e-06	hypothetical protein LOC100003595 [Danio rerio] >gi|148725385|emb|CAN88475.1| novel protein similar to vertebrate adenylate cyclase family [Danio rerio] >gi|148725426|emb|CAN88397.1| novel protein similar to vertebrate adenylate cyclase family [Danio rerio	-3.89073	0.00148235
UF_Msa_AF_107375	CAG10857	1.57e-07	unnamed protein product [Tetraodon nigroviridis]	-3.88461	0.000233738
UF_Msa_AF_104425	CAG11187	1.58e-07	unnamed protein product [Tetraodon nigroviridis]	-3.87541	0.00131512
UF_Msa_AF_108392	NP_001013556	0.000472	hypothetical protein LOC541411 [Danio rerio] >gi|60551962|gb|AAH90823.1| Zgc:101646 [Danio rerio]	-3.8712	0.0101751
UF_Msa_AF_105813	CAF95529	2.2e-09	unnamed protein product [Tetraodon nigroviridis]	-3.86868	0.00031789
UF_Msa_AF_106104	CAG11503	3.56e-07	unnamed protein product [Tetraodon nigroviridis]	-3.86803	0.000526983
UF_Msa_AF_102369	ABQ58113	5.59e-10	vitellogenin [Hippoglossus hippoglossus]	-3.86755	0.000921709
UF_Msa_AF_104791	CAG09018	9.25e-08	unnamed protein product [Tetraodon nigroviridis]	-3.85941	0.00129006
UF_Msa_AF_106880	CAF95347	1.03e-06	unnamed protein product [Tetraodon nigroviridis]	-3.85537	8.55764e-06
UF_Msa_AF_103238	CAF93501	4.45e-10	unnamed protein product [Tetraodon nigroviridis]	-3.8519	0.000264458
UF_Msa_AF_104993	CAG07017	5.61e-05	unnamed protein product [Tetraodon nigroviridis]	-3.84654	0.00102219
UF_Msa_AF_109785	NP_997886	2.35e-11	carnitine deficiency-associated gene expressed in ventricle 3 [Danio rerio] >gi|82188210|sp|Q7T370|CDV3_DANRE Protein CDV3 homolog >gi|31419271|gb|AAH53231.1| Carnitine deficiency-associated gene expressed in ventricle 3 [Danio rerio]	-3.84068	0.00062303
UF_Msa_AF_110239	CAG07063	6.21e-12	unnamed protein product [Tetraodon nigroviridis]	-3.8349	0.0113855
UF_Msa_AF_107871	BAF62161	2.33e-06	insulin-degrading enzyme [Danio rerio]	-3.83458	0.0039911
UF_Msa_AF_108258	AAD50351	2.98e-06	TYK2 tyrosine kinase [Tetraodon fluviatilis]	-3.82529	0.0144358
UF_Msa_AF_109381	CAG05408	5.45e-08	unnamed protein product [Tetraodon nigroviridis]	-3.81766	0.000693429
UF_Msa_AF_100797	CAF93482	1.14e-20	unnamed protein product [Tetraodon nigroviridis]	-3.81	0.0001344
UF_Msa_AF_107775	CAG06522	1.29e-09	unnamed protein product [Tetraodon nigroviridis]	-3.8048	0.00219386
UF_Msa_AF_109542	CAG07482	2.13e-12	unnamed protein product [Tetraodon nigroviridis]	-3.80345	0.0135726
UF_Msa_AF_104486	CAF95078	2.5e-13	unnamed protein product [Tetraodon nigroviridis]	-3.80042	0.00191307
UF_Msa_AF_107011	AAH71285	2.98e-06	Map2k3 protein [Danio rerio]	-3.7999	0.00107105
UF_Msa_AF_108527	CAD67775	1.61e-07	GART protein [Tetraodon nigroviridis] >gi|42557842|emb|CAF28785.1| GART protein [Tetraodon nigroviridis]	-3.79942	0.000194866
UF_Msa_AF_108144	XP_688534	8.63e-06	PREDICTED: similar to CYR61 protein [Danio rerio]	-3.79868	0.000862069
UF_Msa_AF_108083	XP_001503030	1.89e-08	PREDICTED: similar to DNA cytosine methyltransferase 3 alpha [Equus caballus]	-3.79403	0.00458722
UF_Msa_AF_108949	NP_001092917	2.62e-15	hypothetical protein LOC557185 [Danio rerio] >gi|150416119|sp|A3KPP4|S2535_DANRE Solute carrier family 25 member 35 >gi|126540964|emb|CAM46934.1| novel protein similar to vertebrate solute carrier family 25, member 35 (SLC25A35) [Danio rerio]	-3.78772	0.00359768
UF_Msa_AF_109593	XP_695070	2.08e-07	PREDICTED: hypothetical protein LOC492655 [Danio rerio]	-3.78491	0.000438815
UF_Msa_AF_103567	NP_001041532	1.02e-19	protein-O-mannosyltransferase 1 [Danio rerio] >gi|115313361|gb|AAI24441.1| Protein-O-mannosyltransferase 1 [Danio rerio]	-3.78242	0.00154041
UF_Msa_AF_102476	AAH77828	3.21e-08	Unknown (protein for MGC:80491) [Xenopus laevis]	-3.76871	0.00691428
UF_Msa_AF_108773	XP_001339732	2.11e-12	PREDICTED: hypothetical protein [Danio rerio] >gi|125828050|ref|XP_001340489.1| PREDICTED: hypothetical protein [Danio rerio]	-3.75973	0.000978892
UF_Msa_AF_103280	CAF93798	3.39e-08	unnamed protein product [Tetraodon nigroviridis]	-3.75822	0.00113652
UF_Msa_AF_103991	CAF99582	3.31e-10	unnamed protein product [Tetraodon nigroviridis]	-3.7576	0.00242225
UF_Msa_AF_101569	EDM03892	2.62e-10	mitogen-activated protein kinase 8 interacting protein 3 [Rattus norvegicus]	-3.75138	0.000308039
UF_Msa_AF_109519	XP_001344682	5.13e-08	PREDICTED: hypothetical protein, partial [Danio rerio]	-3.74789	0.000682414
UF_Msa_AF_108978	CAG03152	4.23e-08	unnamed protein product [Tetraodon nigroviridis]	-3.74621	0.000425542
UF_Msa_AF_102728	NP_001007039	9.79e-10	ATP-binding cassette, sub-family C (CFTR/MRP), member 4 [Danio rerio] >gi|26984454|emb|CAD24440.2| novel ABC transporter similar to human multidrug-resistance proteins (MRP) [Danio rerio]	-3.7406	0.00342059
UF_Msa_AF_105499	XP_001372169	6.86e-21	PREDICTED: similar to SOX11 [Monodelphis domestica]	-3.73837	0.00519028
UF_Msa_AF_101209	1A35_A	4.41e-05	Chain A, Human Topoisomerase IDNA COMPLEX >gi|157838062|pdb|1A36|A Chain A, Topoisomerase IDNA COMPLEX	-3.73791	0.000129696
UF_Msa_AF_102742	CAE17597	1.53e-10	novel protein similar to rodent myosin Ib (MYO1B) [Danio rerio]	-3.73651	0.0112722
UF_Msa_AF_107131	CAG00507	1.72e-06	unnamed protein product [Tetraodon nigroviridis]	-3.73563	0.00411479
UF_Msa_AF_107221	CAG12286	1.6e-07	unnamed protein product [Tetraodon nigroviridis]	-3.73229	0.00123444
UF_Msa_AF_100857	NP_001083878	1.38e-11	Akt [Xenopus laevis] >gi|82246625|sp|Q98TY9|AKT1_XENLA RAC-alpha serine/threonine-protein kinase (RAC-PK-alpha) (Protein kinase Akt-1) (Protein kinase B, alpha) (PKB alpha) (xAkt) >gi|12539654|gb|AAG59601.1|AF317656_1 Akt [Xenopus laevis]	-3.71363	0.000698675
UF_Msa_AF_110208	AAY79253	5.11e-06	major histocompatibility class I receptor [Siniperca chuatsi]	-3.71355	0.000723384
UF_Msa_AF_105031	XP_689811	5.69e-05	PREDICTED: similar to Utp14a protein [Danio rerio] >gi|123232998|emb|CAM15686.1| novel protein similar to vertebrate UTP14, U3 small nucleolar ribonucleoprotein, homolog A (yeast) (UTP14A) [Danio rerio]	-3.70908	7.02548e-05
UF_Msa_AF_104240	CAG09731	2.98e-06	unnamed protein product [Tetraodon nigroviridis]	-3.70802	0.0146722
UF_Msa_AF_100185	CAF98136	5.11e-06	unnamed protein product [Tetraodon nigroviridis]	-3.70779	0.000765218
UF_Msa_AF_106768	CAG08156	1.03e-06	unnamed protein product [Tetraodon nigroviridis]	-3.70615	0.000996346
UF_Msa_AF_100514	CAG06776	7.31e-13	unnamed protein product [Tetraodon nigroviridis]	-3.70532	0.000543112
UF_Msa_AF_107213	CAG09010	2.43e-08	unnamed protein product [Tetraodon nigroviridis]	-3.7036	0.0103509
UF_Msa_AF_106044	CAG03204	1.21e-07	unnamed protein product [Tetraodon nigroviridis]	-3.68527	0.0151542
UF_Msa_CF_118948	CAG08540	0.000283	unnamed protein product [Tetraodon nigroviridis]	-3.67621	6.88033e-05
UF_Msa_AF_104198	CAG13495	1.57e-24	unnamed protein product [Tetraodon nigroviridis]	-3.67565	0.000331972
UF_Msa_AF_109222	CAK04045	1.62e-22	ubiquitin-like, containing PHD and RING finger domains, 1 [Danio rerio]	-3.66776	0.0018645
UF_Msa_AF_110105	CAF98328	8.42e-09	unnamed protein product [Tetraodon nigroviridis]	-3.66451	0.000310216
UF_Msa_AF_103795	NP_001098247	0.000219	alpha3-fucosyltransferase [Oryzias latipes] >gi|82194858|sp|Q5F2N2|FUT11_ORYLA Alpha-(1,3)-fucosyltransferase 11 (Galactoside 3-L-fucosyltransferase 11) (Fucosyltransferase 11) (FucT-XI) (Fuc-TXI) >gi|58864766|emb|CAI52077.1| alpha3-fucosyltransferase [Ory	-3.6622	0.000275926
UF_Msa_AF_101114	CAG11591	5.14e-06	unnamed protein product [Tetraodon nigroviridis]	-3.6622	0.0199555
UF_Msa_AF_102504	CAG11554	6.82e-11	unnamed protein product [Tetraodon nigroviridis]	-3.65852	0.000912633
UF_Msa_AF_110093	CAF91607	4.75e-12	unnamed protein product [Tetraodon nigroviridis]	-3.63968	0.00124631
UF_Msa_AF_104432	ABF22454	1.35e-06	secernin 3 [Takifugu rubripes]	-3.63206	0.00017304
UF_Msa_AF_104374	CAF99287	4.97e-14	unnamed protein product [Tetraodon nigroviridis]	-3.62527	0.0053635
UF_Msa_AF_109878	CAG11410	1.09e-27	unnamed protein product [Tetraodon nigroviridis]	-3.62133	0.000691927
UF_Msa_AF_109683	CAG00328	6.95e-07	unnamed protein product [Tetraodon nigroviridis]	-3.6091	0.00194974
UF_Msa_AF_101285	CAG00952	2.28e-06	unnamed protein product [Tetraodon nigroviridis]	-3.60673	0.018526
UF_Msa_AF_103325	CAG08341	4.42e-10	unnamed protein product [Tetraodon nigroviridis]	-3.60305	0.000648814
UF_Msa_AF_109589	CAF92913	2.74e-07	unnamed protein product [Tetraodon nigroviridis]	-3.59859	2.76861e-05
UF_Msa_AF_109773	NP_001007385	7e-28	FtsJ homolog 1 [Danio rerio] >gi|55250314|gb|AAH85449.1| FtsJ homolog 1 (E. coli) [Danio rerio]	-3.59445	0.0166907
UF_Msa_AF_108441	XP_001339164	1.1e-08	PREDICTED: hypothetical protein [Danio rerio]	-3.59353	0.0080313
UF_Msa_AF_100552	CAH68973	1.34e-11	novel protein similar to vertebrate sestrin 1 (SESN1) [Danio rerio] >gi|56207868|emb|CAI20964.1| novel protein similar to vertebrate sestrin 1 (SESN1) [Danio rerio]	-3.58564	0.00142125
UF_Msa_AF_105872	XP_001335366	5.41e-08	PREDICTED: hypothetical protein [Danio rerio]	-3.58447	0.000351799
UF_Msa_AF_106829	CAG04966	6.84e-11	unnamed protein product [Tetraodon nigroviridis]	-3.57556	0.00764045
UF_Msa_AF_107002	CAG01466	1.29e-09	unnamed protein product [Tetraodon nigroviridis]	-3.56925	1.9908e-05
UF_Msa_AF_106127	CAG11667	9.82e-10	unnamed protein product [Tetraodon nigroviridis]	-3.56448	0.014849
UF_Msa_CF_125368	CAF98110	0.000348	unnamed protein product [Tetraodon nigroviridis]	-3.56354	0.0191703
UF_Msa_CF_121697	ABS42949	0.000366	endothelin-1B [Fundulus heteroclitus]	-3.54452	0.0121957
UF_Msa_AF_102974	CAG03152	6.48e-11	unnamed protein product [Tetraodon nigroviridis]	-3.53089	0.000698004
UF_Msa_AF_108772	XP_693458	2.39e-08	PREDICTED: similar to novel zinc finger protein [Danio rerio]	-3.52724	0.0142091
UF_Msa_CF_119890	CAG12409	0.000729	unnamed protein product [Tetraodon nigroviridis]	-3.5186	0.00589517
UF_Msa_AF_101062	AAD40680	3.96e-06	L-plastin [Danio rerio]	-3.51601	9.02749e-05
UF_Msa_CF_117905	CAG04401	0.000637	unnamed protein product [Tetraodon nigroviridis]	-3.5107	0.0111411
UF_Msa_AF_102990	XP_001600046	4.4e-10	PREDICTED: similar to putative 14-3-3 protein [Nasonia vitripennis]	-3.50324	0.000539702
UF_Msa_CF_122294	XP_001336723	3.9e-06	PREDICTED: similar to haploid germ cell-specific nuclear protein kinase [Danio rerio]	-3.49916	0.000280179
UF_Msa_AF_105604	CAG00219	3.73e-09	unnamed protein product [Tetraodon nigroviridis]	-3.49766	0.00970959
UF_Msa_AF_104150	XP_001340162	2.21e-09	PREDICTED: similar to RAB6 interacting protein 1,, partial [Danio rerio]	-3.47996	0.0126714
UF_Msa_AF_102513	XP_001488478	1.81e-11	PREDICTED: hypothetical protein [Equus caballus]	-3.47791	9.85664e-05
UF_Msa_AF_102780	CAG08556	2.31e-06	unnamed protein product [Tetraodon nigroviridis]	-3.47403	0.000146436
UF_Msa_AF_106851	XP_001500162	6.17e-12	PREDICTED: similar to CGI-79 protein [Equus caballus]	-3.46953	0.00536946
UF_Msa_AF_105442	NP_001088556	3.91e-06	hypothetical protein LOC495432 [Xenopus laevis] >gi|82180052|sp|Q5U4U4|DONS_XENLA Protein downstream neighbor of son homolog >gi|54647588|gb|AAH84950.1| LOC495432 protein [Xenopus laevis]	-3.46146	0.00128029
UF_Msa_AF_107900	CAG04534	4.68e-12	unnamed protein product [Tetraodon nigroviridis]	-3.45554	0.0109472
UF_Msa_AF_102716	CAG11632	3.58e-07	unnamed protein product [Tetraodon nigroviridis]	-3.45204	0.00923872
UF_Msa_AF_108186	CAG04897	1.1e-08	unnamed protein product [Tetraodon nigroviridis]	-3.45101	0.000382282
UF_Msa_AF_101258	CAF94520	8.98e-08	unnamed protein product [Tetraodon nigroviridis]	-3.44287	0.0103005
UF_Msa_AF_110288	CAG08556	1.14e-05	unnamed protein product [Tetraodon nigroviridis]	-3.43072	0.000102862
UF_Msa_AF_101546	CAP09241	5.78e-10	topoisomerase (DNA) II alpha [Danio rerio]	-3.43019	0.00328683
UF_Msa_CF_127051	XP_001334083	0.000165	PREDICTED: hypothetical protein [Danio rerio]	-3.42801	0.00054052
UF_Msa_AF_101061	CAG03152	5.63e-05	unnamed protein product [Tetraodon nigroviridis]	-3.41804	0.000490863
UF_Msa_AF_103222	XP_001367983	7.42e-05	PREDICTED: similar to UnpES isoform 2 [Monodelphis domestica]	-3.41636	0.0101846
UF_Msa_AD_200214	CAF97961	1.7e-06	unnamed protein product [Tetraodon nigroviridis]	-3.41371	0.00410574
UF_Msa_AF_101537	CAG12739	1.06e-11	unnamed protein product [Tetraodon nigroviridis]	-3.41078	0.00170523
UF_Msa_AF_109716	CAG08359	1.99e-10	unnamed protein product [Tetraodon nigroviridis] >gi|89593593|gb|ABD77492.1| X,K-ATPase beta-m subunit [Tetraodon nigroviridis]	-3.40676	0.00883847
UF_Msa_AF_108994	CAF93798	1.37e-11	unnamed protein product [Tetraodon nigroviridis]	-3.40409	9.34379e-05
UF_Msa_AF_104778	CAF89801	1.1e-08	unnamed protein product [Tetraodon nigroviridis]	-3.39737	0.0126196
UF_Msa_AF_104628	CAG06119	4.41e-05	unnamed protein product [Tetraodon nigroviridis]	-3.39446	0.00326914
UF_Msa_AF_109586	NP_001070023	9.94e-10	hypothetical protein LOC555178 [Danio rerio] >gi|125815347|ref|XP_001332953.1| PREDICTED: hypothetical protein [Danio rerio] >gi|94733792|emb|CAK05343.1| novel protein similar to interferon-related developmental regulator 1 (IFRD1) [Danio rerio] >gi|115313	-3.39438	0.00274879
UF_Msa_AF_105165	CAG10798	0	unnamed protein product [Tetraodon nigroviridis]	-3.39257	0.0166472
UF_Msa_AF_108369	CAF99021	2.29e-06	unnamed protein product [Tetraodon nigroviridis]	-3.38665	0.000962798
UF_Msa_AF_106199	NP_001072058	2.88e-09	cat eye syndrome candidate region 5 protein [Takifugu rubripes] >gi|59857478|dbj|BAD89744.1| cat eye syndrome candidate region 5 protein [Takifugu rubripes]	-3.38107	0.00685308
UF_Msa_AF_105142	CAF89850	3.91e-06	unnamed protein product [Tetraodon nigroviridis]	-3.37999	0.000638557
UF_Msa_AF_103151	CAG01541	4.28e-05	unnamed protein product [Tetraodon nigroviridis]	-3.37849	4.21665e-05
UF_Msa_AF_102885	CAG14683	0.000286	unnamed protein product [Tetraodon nigroviridis]	-3.37482	0.0206987
UF_Msa_AF_100459	NP_001007345	1.58e-11	solute carrier family 7, member 6 opposite strand [Danio rerio] >gi|82179908|sp|Q5U3I2|S7A6O_DANRE Protein SLC7A6OS (Solute carrier family 7 member 6 opposite strand transcript homolog) >gi|55250098|gb|AAH85534.1| Solute carrier family 7, member 6 opposite	-3.37225	0.00246176
UF_Msa_AF_103709	CAF93268	0.000617	unnamed protein product [Tetraodon nigroviridis]	-3.36557	0.00729538
UF_Msa_AF_110100	XP_001340162	6.82e-11	PREDICTED: similar to RAB6 interacting protein 1,, partial [Danio rerio]	-3.36387	0.000633142
UF_Msa_CF_120785	XP_001339320	1.75e-06	PREDICTED: hypothetical protein [Danio rerio]	-3.36079	0.0029781
UF_Msa_AF_102307	DAA01448	2.33e-11	TPA: TPA_inf: arginase type Ib [Oncorhynchus mykiss]	-3.36016	0.0083086
UF_Msa_AF_101646	CAG06392	1.38e-26	unnamed protein product [Tetraodon nigroviridis]	-3.35639	0.00703757
UF_Msa_AF_103029	CAF98703	2.3e-06	unnamed protein product [Tetraodon nigroviridis]	-3.35369	0.0210416
UF_Msa_AF_100620	CAP09358	4.32e-13	novel protein (zgc:56713) [Danio rerio]	-3.35074	4.90682e-05
UF_Msa_AF_104816	NP_001071631	7.25e-10	DNA-damage-inducible transcript 3 [Bos taurus] >gi|122145280|sp|Q0IIB6|DDIT3_BOVIN DNA damage-inducible transcript 3 (DDIT-3) >gi|113912047|gb|AAI22722.1| DNA-damage-inducible transcript 3 [Bos taurus]	-3.34635	0.00917445
UF_Msa_AF_105864	CAF98131	1.73e-06	unnamed protein product [Tetraodon nigroviridis]	-3.34612	0.000700097
UF_Msa_AF_101706	CAG11419	1.18e-10	unnamed protein product [Tetraodon nigroviridis]	-3.34281	0.00139261
UF_Msa_AF_102660	CAF91098	6.42e-19	unnamed protein product [Tetraodon nigroviridis]	-3.34149	8.21123e-05
UF_Msa_AF_101154	NP_001038775	5.61e-05	hypothetical protein LOC724005 [Danio rerio] >gi|108742072|gb|AAI17621.1| Zgc:136572 [Danio rerio]	-3.34075	0.00487265
UF_Msa_AF_102633	NP_001014816	1.22e-07	kinesin family member 7 [Danio rerio] >gi|61744053|gb|AAX55642.1| costal2 [Danio rerio]	-3.33869	0.00116834
UF_Msa_AF_108037	NP_001006020	4.25e-10	hypothetical protein LOC449999 [Danio rerio] >gi|53733885|gb|AAH83402.1| Zgc:103485 [Danio rerio]	-3.33862	0.00106417
UF_Msa_AF_106948	XP_001340351	1.55e-07	PREDICTED: similar to opioid growth factor receptor [Danio rerio]	-3.33676	2.0767e-05
UF_Msa_AF_106147	CAG06143	1.53e-10	unnamed protein product [Tetraodon nigroviridis]	-3.33535	9.29835e-05
UF_Msa_AF_100899	NP_001003993	1.7e-09	hypothetical protein LOC445486 [Danio rerio] >gi|51327295|gb|AAH80261.1| Zgc:91930 [Danio rerio]	-3.33295	0.00183651
UF_Msa_CF_122342	CAG02657	0.000894	unnamed protein product [Tetraodon nigroviridis]	-3.32951	0.000131465
UF_Msa_AF_105068	CAG07049	7.31e-05	unnamed protein product [Tetraodon nigroviridis]	-3.32933	0.00267532
UF_Msa_AF_103317	CAG00935	0	unnamed protein product [Tetraodon nigroviridis]	-3.32497	0.00513437
UF_Msa_AF_101736	CAG05895	4.52e-08	unnamed protein product [Tetraodon nigroviridis]	-3.32483	0.00242567
UF_Msa_AF_105277	XP_001494321	2.37e-11	PREDICTED: similar to protein tyrosine phosphatase delta [Equus caballus]	-3.32345	0.00591126
UF_Msa_AF_108691	CAF92365	6.35e-09	unnamed protein product [Tetraodon nigroviridis]	-3.32326	0.0050599
UF_Msa_AF_110211	CAG03230	5.58e-13	unnamed protein product [Tetraodon nigroviridis]	-3.32041	0.00271499
UF_Msa_AF_104350	AAI25893	1.34e-08	Gsn protein [Danio rerio]	-3.31691	0.000998447
UF_Msa_AF_106098	CAG03255	0.000219	unnamed protein product [Tetraodon nigroviridis]	-3.31555	0.000166273
UF_Msa_AF_106166	CAF89169	3.15e-15	unnamed protein product [Tetraodon nigroviridis]	-3.3142	0.00735714
UF_Msa_AF_108564	XP_420565	1.5e-05	PREDICTED: similar to DNA helicase HEL308 [Gallus gallus]	-3.29852	0.000101237
UF_Msa_AF_107675	AAL11413	2e-10	major histocompatibility class I receptor [Stizostedion vitreum]	-3.29183	0.0169381
UF_Msa_AF_104875	XP_001515909	1.34e-06	PREDICTED: similar to AF-4 [Ornithorhynchus anatinus]	-3.28675	0.0110999
UF_Msa_CF_118547	CAG01396	0.000476	unnamed protein product [Tetraodon nigroviridis]	-3.28549	5.6479e-06
UF_Msa_AF_105243	CAG10876	7.61e-10	unnamed protein product [Tetraodon nigroviridis]	-3.28172	0.000253141
UF_Msa_AF_107761	CAF97585	4.45e-10	unnamed protein product [Tetraodon nigroviridis]	-3.27946	0.00577157
UF_Msa_AF_100855	CAF91257	1.92e-05	unnamed protein product [Tetraodon nigroviridis]	-3.27803	0.000400187
UF_Msa_AF_104202	CAF99713	1.17e-10	unnamed protein product [Tetraodon nigroviridis]	-3.26699	0.0124015
UF_Msa_AF_101498	CAF97287	3e-05	unnamed protein product [Tetraodon nigroviridis]	-3.2668	0.0118792
UF_Msa_AF_107621	XP_001365748	0.000243	PREDICTED: similar to phenylalanine-tRNA synthetase-like, beta subunit [Monodelphis domestica]	-3.26178	0.00304831
UF_Msa_AF_107389	XP_001503961	8.86e-11	PREDICTED: similar to dimethylglycine dehydrogenase [Equus caballus]	-3.25059	0.0125873
UF_Msa_AF_102266	CAF94405	5.45e-08	unnamed protein product [Tetraodon nigroviridis]	-3.24242	0.000778773
UF_Msa_AF_101925	CAG05946	1.17e-10	unnamed protein product [Tetraodon nigroviridis]	-3.23945	0.00158533
UF_Msa_AF_104359	CAG00573	4.4e-05	unnamed protein product [Tetraodon nigroviridis]	-3.22883	0.0008073
UF_Msa_AF_105616	XP_424752	2.51e-13	PREDICTED: hypothetical protein [Gallus gallus]	-3.22798	0.00359217
UF_Msa_AF_109451	CAF91830	4.25e-13	unnamed protein product [Tetraodon nigroviridis]	-3.22567	0.00940832
UF_Msa_AF_103995	ABO36532	2.76e-07	IGF binding protein 2 [Salmo salar]	-3.2244	0.000710246
UF_Msa_AF_101990	CAG10492	9.34e-29	unnamed protein product [Tetraodon nigroviridis]	-3.215	0.0001678
UF_Msa_AF_108858	AAT64042	1.52e-10	claudin 10e [Takifugu rubripes]	-3.21376	0.0131848
UF_Msa_AF_109592	CAG12456	2.2e-09	unnamed protein product [Tetraodon nigroviridis]	-3.19306	0.000109335
UF_Msa_AF_103753	CAN88212	4.49e-10	notch homolog 1b [Danio rerio]	-3.18968	0.00321413
UF_Msa_AF_103542	CAG10020	2.11e-12	unnamed protein product [Tetraodon nigroviridis]	-3.17855	0.00437386
UF_Msa_AF_108620	NP_001006243	0.000146	minichromosome maintenance complex component 5 [Gallus gallus] >gi|53130808|emb|CAG31733.1| hypothetical protein [Gallus gallus]	-3.16198	0.00146009
UF_Msa_AF_107595	CAG05512	9.71e-05	unnamed protein product [Tetraodon nigroviridis]	-3.15881	0.000660491
UF_Msa_CF_124640	AAI54771	0.000364	Unknown (protein for MGC:174753) [Danio rerio]	-3.15557	0.000241195
UF_Msa_AF_109147	CAG12771	8.58e-06	unnamed protein product [Tetraodon nigroviridis]	-3.15502	0.0051341
UF_Msa_AF_107955	CAG00036	2.48e-13	unnamed protein product [Tetraodon nigroviridis]	-3.13995	0.000100631
UF_Msa_AD_200130	AAL68653	0	ATPase [Giant seaperch iridovirus] >gi|18378633|gb|AAL68654.1|AF462345_1 ATPase [Largemouth bass iridovirus] >gi|3176382|dbj|BAA28670.1| adenosine triphosphatase (ATPase) [Red sea bream iridovirus] >gi|8247731|dbj|BAA96406.1| ATPase [Sea bass iridovirus] >	-3.13516	0.0163244
UF_Msa_AF_107804	CAF99287	1.02e-24	unnamed protein product [Tetraodon nigroviridis]	-3.13221	0.00110381
UF_Msa_AF_106386	CAG00058	3.37e-07	unnamed protein product [Tetraodon nigroviridis]	-3.12915	2.71317e-05
UF_Msa_AF_105627	CAG09447	1.9e-08	unnamed protein product [Tetraodon nigroviridis]	-3.12809	0.0130418
UF_Msa_AF_110061	CAG12235	0.000109	unnamed protein product [Tetraodon nigroviridis]	-3.12687	0.00992003
UF_Msa_AF_107393	NP_001090679	5.79e-10	hypothetical protein LOC100036652 [Xenopus tropicalis] >gi|117558084|gb|AAI27334.1| LOC100036652 protein [Xenopus tropicalis]	-3.11731	0.000805453
UF_Msa_AF_100342	XP_001497818	1.39e-11	PREDICTED: similar to Phosphoinositide-3-kinase, class 3 [Equus caballus]	-3.11409	0.00229489
UF_Msa_AF_107364	CAG08461	6.07e-07	unnamed protein product [Tetraodon nigroviridis]	-3.1104	0.00923851
UF_Msa_AF_100293	XP_001338493	2.68e-07	PREDICTED: hypothetical protein [Danio rerio]	-3.09856	0.0146176
UF_Msa_AF_103303	NP_001082875	1.84e-11	hypothetical protein LOC564953 [Danio rerio] >gi|141795412|gb|AAI39536.1| MGC162178 protein [Danio rerio]	-3.09788	0.0134664
UF_Msa_AF_102026	CAO72153	7.39e-05	phosphatidylinositol 4-kinase, catalytic, beta polypeptide [Homo sapiens]	-3.09322	0.0090049
UF_Msa_AF_104787	XP_001492315	1.87e-08	PREDICTED: hypothetical protein [Equus caballus]	-3.08958	0.000572937
UF_Msa_AF_103779	CAF99084	2.94e-24	unnamed protein product [Tetraodon nigroviridis]	-3.08917	0.00379882
UF_Msa_AF_100262	NP_001002710	2.2e-09	hypothetical protein LOC436983 [Danio rerio] >gi|49900579|gb|AAH76093.1| Zgc:92601 [Danio rerio]	-3.07865	0.00606471
UF_Msa_AF_108141	NP_001018418	3.63e-12	hypothetical protein LOC553606 [Danio rerio] >gi|63100636|gb|AAH95217.1| Zgc:110281 [Danio rerio]	-3.07701	0.003135
UF_Msa_AF_101795	AAX61146	7.51e-20	Niemann-Pick disease type C2 [Oreochromis mossambicus]	-3.07624	0.000625104
UF_Msa_AF_103145	CAG00692	6.74e-05	unnamed protein product [Tetraodon nigroviridis]	-3.07514	0.000380563
UF_Msa_AF_100308	CAG00625	2.07e-07	unnamed protein product [Tetraodon nigroviridis]	-3.07477	0.00558888
UF_Msa_AF_105746	CAG04389	3.2e-08	unnamed protein product [Tetraodon nigroviridis]	-3.07251	0.0032876
UF_Msa_AF_107025	XP_001504090	2.21e-09	PREDICTED: similar to WD and tetratricopeptide repeats 1 [Equus caballus]	-3.07156	0.0016093
UF_Msa_AF_104218	AAP20186	4.33e-23	MHC class II antigen [Pagrus major] >gi|62086123|gb|AAX63386.1| MHC class IIB antigen [Pagrus major]	-3.07075	0.000445039
UF_Msa_AF_103977	CAG10059	4.14e-08	unnamed protein product [Tetraodon nigroviridis]	-3.05186	0.00167118
UF_Msa_AF_108697	CAF97183	1.68e-09	unnamed protein product [Tetraodon nigroviridis]	-3.04945	0.000780613
UF_Msa_AF_104119	CAG05327	1.81e-11	unnamed protein product [Tetraodon nigroviridis]	-3.04935	0.00194287
UF_Msa_AF_102179	AAY79268	8.96e-11	complement C1r/s-A isotype [Siniperca chuatsi]	-3.04559	0.000617612
UF_Msa_AF_101435	CAF99831	1.53e-14	unnamed protein product [Tetraodon nigroviridis]	-3.04428	0.000193957
UF_Msa_AF_103103	NP_956155	6.86e-11	protein tyrosine phosphatase-like (proline instead of catalytic arginine), member b [Danio rerio] >gi|27882121|gb|AAH44396.1| Protein tyrosine phosphatase-like (proline instead of catalytic arginine), member b [Danio rerio]	-3.04109	0.000369908
UF_Msa_AF_101357	CAG00512	1.35e-11	unnamed protein product [Tetraodon nigroviridis]	-3.03772	0.00826411
UF_Msa_AF_108630	NP_001007292	1.69e-09	3-oxoacid CoA transferase 1 [Danio rerio] >gi|50603835|gb|AAH78408.1| 3-oxoacid CoA transferase 1 [Danio rerio]	-3.03276	0.00355621
UF_Msa_AF_100037	XP_001509065	1.92e-23	PREDICTED: similar to CGI-124 protein [Ornithorhynchus anatinus]	-3.03148	0.00307293
UF_Msa_AF_101034	CAG00335	2.09e-12	unnamed protein product [Tetraodon nigroviridis]	-3.02277	0.00210029
UF_Msa_AF_104518	NP_956920	1.69e-14	hypothetical protein LOC393599 [Danio rerio] >gi|34784892|gb|AAH56837.1| Zgc:63840 [Danio rerio]	-3.01961	0.000963006
UF_Msa_AF_107635	Q3KQD1	6.48e-09	Pre-mRNA-splicing factor SLU7	-3.00757	0.00019748
UF_Msa_AF_106362	CAG03245	6.42e-09	unnamed protein product [Tetraodon nigroviridis]	-3.00722	0.000557812
UF_Msa_AF_101960	CAF89670	4.93e-09	unnamed protein product [Tetraodon nigroviridis]	-3.0067	5.91306e-05
UF_Msa_AF_109978	BAB59115	8.44e-09	immunoglobulin light chain precursor [Seriola quinqueradiata]	-3.00659	0.020535
UF_Msa_AF_108276	CAG11669	8.74e-29	unnamed protein product [Tetraodon nigroviridis]	-3.00605	3.38302e-05
UF_Msa_AF_106905	P05025	0.000832	Sodium/potassium-transporting ATPase subunit alpha precursor (Sodium pump subunit alpha) (Na(+)/K(+) ATPase alpha subunit) >gi|64400|emb|CAA26578.1| unnamed protein product [Torpedo californica] >gi|224623|prf||1109244A ATPase alpha,Na/K	-2.99692	0.00856133
UF_Msa_AF_108724	CAG01181	2.75e-12	unnamed protein product [Tetraodon nigroviridis]	-2.98937	0.00355555
UF_Msa_AF_108423	NP_780395	1.24e-07	type I interferon receptor beta chain-associated isoform 2 [Mus musculus]	-2.98492	0.00225739
UF_Msa_AF_106661	ABQ01986	9.57e-05	solute carrier 39 (zinc transporter) member 7 [Salmo salar] >gi|148362148|gb|ABQ59671.1| SLC39A7 [Salmo salar]	-2.98436	0.00168498
UF_Msa_AF_105983	NP_001076823	2.21e-06	lamin B3 [Xenopus tropicalis] >gi|134025811|gb|AAI35751.1| Lmnb3 protein [Xenopus tropicalis]	-2.98432	0.00065326
UF_Msa_AF_109441	CAG11988	2.46e-08	unnamed protein product [Tetraodon nigroviridis]	-2.98266	0.00410716
UF_Msa_AF_107376	CAG09507	1.1e-08	unnamed protein product [Tetraodon nigroviridis]	-2.97368	6.83723e-05
UF_Msa_AF_107233	XP_784443	2.97e-06	PREDICTED: similar to ENSANGP00000017778 [Strongylocentrotus purpuratus] >gi|115925292|ref|XP_001184800.1| PREDICTED: similar to ENSANGP00000017778 [Strongylocentrotus purpuratus]	-2.97335	0.0208086
UF_Msa_AF_110253	AAI09419	1.53e-10	Zgc:123149 protein [Danio rerio]	-2.97092	0.000772823
UF_Msa_AF_100612	CAG07765	1.52e-05	unnamed protein product [Tetraodon nigroviridis]	-2.96382	0.00238863
UF_Msa_AF_105404	CAF96341	1.68e-09	unnamed protein product [Tetraodon nigroviridis]	-2.96023	0.000763772
UF_Msa_AF_108530	CAG06891	6.87e-08	unnamed protein product [Tetraodon nigroviridis]	-2.95371	0.000605629
UF_Msa_AF_104735	BAC23097	2.45e-05	AAC11 [Oryzias latipes]	-2.9478	0.00459874
UF_Msa_AD_200349	CAD11992	0	gonadotropin-releasing hormone receptor [Dicentrarchus labrax]	-2.94662	0.000316116
UF_Msa_AF_109332	NP_991252	1.05e-11	U2 small nuclear RNA auxiliary factor 2b [Danio rerio] >gi|41389016|gb|AAH65869.1| U2 small nuclear RNA auxiliary factor 2b [Danio rerio] >gi|94733785|emb|CAK04631.1| novel protein (zgc:77804) [Danio rerio]	-2.94125	0.000503226
UF_Msa_AF_101028	NP_001007163	1.12e-05	Rbj protein [Danio rerio] >gi|125842011|ref|XP_001336056.1| PREDICTED: similar to Rbj [Danio rerio] >gi|42491777|tpg|DAA01381.1| TPA_exp: Rbj [Danio rerio]	-2.9397	0.00143638
UF_Msa_CF_120573	XP_001336884	0.000163	PREDICTED: similar to LOC443705 protein [Danio rerio]	-2.9383	0.00199469
UF_Msa_AF_107600	CAG01043	3.56e-07	unnamed protein product [Tetraodon nigroviridis]	-2.93653	0.000275646
UF_Msa_AF_100084	XP_001495822	4.95e-09	PREDICTED: similar to nuclear receptor co-repressor/HDAC3 complex subunit TBLR1 [Equus caballus]	-2.93022	0.0015639
UF_Msa_AF_100473	XP_001511081	1.3e-09	PREDICTED: similar to p85 beta subunit of phosphatidyl-inositol-3-kinase [Ornithorhynchus anatinus]	-2.92988	0.00177645
UF_Msa_AF_105294	XP_422065	2.88e-09	PREDICTED: hypothetical protein [Gallus gallus]	-2.92777	0.00862367
UF_Msa_AF_110229	CAF97541	3.24e-05	unnamed protein product [Tetraodon nigroviridis]	-2.92361	0.000352351
UF_Msa_AF_103274	CAG09157	6.88e-11	unnamed protein product [Tetraodon nigroviridis]	-2.92251	1.66115e-05
UF_Msa_AF_107314	CAG01158	3.34e-05	unnamed protein product [Tetraodon nigroviridis]	-2.92209	2.58438e-05
UF_Msa_AF_101649	CAG07972	1.37e-08	unnamed protein product [Tetraodon nigroviridis]	-2.91493	0.000371549
UF_Msa_AF_102355	XP_683303	2.13e-12	PREDICTED: hypothetical protein [Danio rerio]	-2.91265	0.00341976
UF_Msa_AF_104200	CAF97432	8.39e-09	unnamed protein product [Tetraodon nigroviridis]	-2.91041	0.00851209
UF_Msa_AF_105161	EDL89780	9.83e-05	unc-84 homolog A (C. elegans), isoform CRA_a [Rattus norvegicus] >gi|149035061|gb|EDL89781.1| unc-84 homolog A (C. elegans), isoform CRA_a [Rattus norvegicus] >gi|149035062|gb|EDL89782.1| unc-84 homolog A (C. elegans), isoform CRA_a [Rattus norvegicus]	-2.90722	0.00147205
UF_Msa_AF_103931	CAG04817	1.59e-07	unnamed protein product [Tetraodon nigroviridis]	-2.90629	0.000335668
UF_Msa_AF_104336	CAF98048	1.74e-06	unnamed protein product [Tetraodon nigroviridis]	-2.90432	0.00891912
UF_Msa_AF_106835	CAG04854	2.52e-05	unnamed protein product [Tetraodon nigroviridis]	-2.90301	0.00391297
UF_Msa_AF_109919	XP_001368610	2.21e-09	PREDICTED: hypothetical protein [Monodelphis domestica]	-2.89541	0.0161608
UF_Msa_AF_104457	XP_687066	1.46e-23	PREDICTED: similar to UDP-glucose dehydrogenase [Danio rerio] >gi|159155995|gb|AAI54795.1| UDP-glucose dehydrogenase [Danio rerio]	-2.89088	0.00305517
UF_Msa_AF_106062	XP_700592	5.61e-18	PREDICTED: hypothetical protein [Danio rerio]	-2.88118	1.24113e-05
UF_Msa_AF_109749	CAG10997	5.85e-10	unnamed protein product [Tetraodon nigroviridis]	-2.87837	0.00267079
UF_Msa_AF_101138	AAU43770	1.91e-07	proopiomelanocortin precursor [Acanthopagrus schlegelii]	-2.87745	0.00695205
UF_Msa_AF_109569	CAG11872	5.65e-40	unnamed protein product [Tetraodon nigroviridis]	-2.86096	0.0013134
UF_Msa_AF_107618	AAH90462	2.53e-05	LOC553327 protein [Danio rerio]	-2.8593	5.06101e-05
UF_Msa_AF_102022	ABI95427	1.88e-13	period 4 [Astatotilapia burtoni]	-2.85405	0.00981244
UF_Msa_AF_108959	CAF97898	1.76e-18	unnamed protein product [Tetraodon nigroviridis]	-2.84806	0.0007
UF_Msa_AF_105739	CAG05448	7.57e-10	unnamed protein product [Tetraodon nigroviridis]	-2.84343	0.000477248
UF_Msa_AF_109983	BAB62812	0	glyceraldehyde 3-phosphate dehydrogenase [Pagrus major]	-2.84339	0.00131019
UF_Msa_AF_104804	NP_001098216	1.74e-06	ZPA domain containing protein [Oryzias latipes] >gi|5059073|gb|AAD38904.1|AF128807_1 ZPA domain containing protein [Oryzias latipes]	-2.84114	0.0111882
UF_Msa_AF_102365	XP_001500920	2.43e-08	PREDICTED: similar to coiled-coil like protein 1 [Equus caballus]	-2.84033	0.0145259
UF_Msa_AF_102228	CAG13140	1.53e-10	unnamed protein product [Tetraodon nigroviridis]	-2.83846	0.00322256
UF_Msa_AF_104764	CAF94268	5.15e-06	unnamed protein product [Tetraodon nigroviridis]	-2.83467	2.41915e-05
UF_Msa_AF_110218	CAG06067	3.1e-05	unnamed protein product [Tetraodon nigroviridis]	-2.83153	0.000205055
UF_Msa_AF_103554	CAG09833	3.64e-12	unnamed protein product [Tetraodon nigroviridis]	-2.83096	0.0106255
UF_Msa_AF_101848	CAF95102	1.42e-08	unnamed protein product [Tetraodon nigroviridis]	-2.83041	0.0034408
UF_Msa_AF_101729	CAG12771	6.01e-11	unnamed protein product [Tetraodon nigroviridis]	-2.82964	0.00502303
UF_Msa_AF_104181	CAF91706	1.17e-10	unnamed protein product [Tetraodon nigroviridis]	-2.82815	0.00171767
UF_Msa_AF_107098	NP_001038753	6.71e-06	hypothetical protein LOC692319 [Danio rerio] >gi|95132385|gb|AAI16523.1| Zgc:136374 [Danio rerio]	-2.82762	0.00059422
UF_Msa_AF_105819	XP_001513961	1.36e-21	PREDICTED: similar to tousled-like kinase 2, partial [Ornithorhynchus anatinus]	-2.82619	0.00398838
UF_Msa_AF_103195	AAI34025	1.03e-06	LOC559372 protein [Danio rerio]	-2.82447	0.0109296
UF_Msa_AF_109239	XP_001369891	2.07e-07	PREDICTED: hypothetical protein [Monodelphis domestica]	-2.8146	1.20551e-06
UF_Msa_AF_101929	CAF89833	4.71e-07	unnamed protein product [Tetraodon nigroviridis]	-2.80494	0.00026786
UF_Msa_AF_107560	CAG11610	1.99e-10	unnamed protein product [Tetraodon nigroviridis]	-2.78833	0.000715367
UF_Msa_AF_109840	CAG05730	3.86e-19	unnamed protein product [Tetraodon nigroviridis]	-2.78755	0.00060202
UF_Msa_AF_106465	CAF98727	1.93e-12	unnamed protein product [Tetraodon nigroviridis]	-2.7812	0.00181782
UF_Msa_AF_100809	CAF90172	9.88e-10	unnamed protein product [Tetraodon nigroviridis]	-2.76884	0.000579681
UF_Msa_AF_100230	CAG04735	6.03e-07	unnamed protein product [Tetraodon nigroviridis]	-2.76701	0.00113781
UF_Msa_AF_100159	CAG04933	3.41e-15	unnamed protein product [Tetraodon nigroviridis]	-2.76567	0.000174194
UF_Msa_AF_107539	XP_001334209	1.51e-10	PREDICTED: hypothetical protein, partial [Danio rerio]	-2.76538	0.00183986
UF_Msa_AF_107267	CAF97752	2.75e-12	unnamed protein product [Tetraodon nigroviridis]	-2.76362	0.000574684
UF_Msa_AF_100701	NP_998353	2.88e-09	hypothetical protein LOC406257 [Danio rerio] >gi|29791574|gb|AAH50507.1| Zgc:56231 [Danio rerio] >gi|37959889|gb|AAP73749.1| kinesin-like protein Surhe [Danio rerio] >gi|44890348|gb|AAH66709.1| Zgc:56231 [Danio rerio]	-2.75891	0.000405473
UF_Msa_AF_101793	CAG05839	7.1e-08	unnamed protein product [Tetraodon nigroviridis]	-2.75868	0.000462478
UF_Msa_AF_106554	CAM56542	8.79e-06	novel protein (zgc:111823) [Danio rerio] >gi|126632715|emb|CAM56738.1| novel protein (zgc:111823) [Danio rerio]	-2.74893	0.0100909
UF_Msa_AF_109711	CAG06776	3.98e-06	unnamed protein product [Tetraodon nigroviridis]	-2.7452	0.000350402
UF_Msa_AF_109833	CAG05136	8.71e-06	unnamed protein product [Tetraodon nigroviridis]	-2.74474	0.0207397
UF_Msa_AF_102949	ABE77341	9.91e-10	MAP kinase phosphatase-1 [Ctenopharyngodon idella]	-2.74183	0.000163098
UF_Msa_CF_124774	CAG07776	0.000681	unnamed protein product [Tetraodon nigroviridis]	-2.74022	0.00017265
UF_Msa_CF_124372	CAF97085	0.000488	unnamed protein product [Tetraodon nigroviridis]	-2.73625	0.00149526
UF_Msa_AF_104926	CAF99476	8.24e-09	unnamed protein product [Tetraodon nigroviridis]	-2.73481	0.000182222
UF_Msa_AF_104160	AAI54127	2.42e-08	Amplified in osteosarcoma [Danio rerio]	-2.73289	4.54339e-06
UF_Msa_AF_109396	CAG00890	9.85e-10	unnamed protein product [Tetraodon nigroviridis]	-2.73098	0.00977931
UF_Msa_AF_102496	NP_998167	9.83e-05	fibrillarin [Danio rerio] >gi|30353806|gb|AAH51777.1| Fibrillarin [Danio rerio] >gi|41350972|gb|AAH65610.1| Fibrillarin [Danio rerio] >gi|49619037|gb|AAT68103.1| fibrillarin [Danio rerio]	-2.73085	0.00015076
UF_Msa_AF_102008	CAG03215	5.42e-18	unnamed protein product [Tetraodon nigroviridis]	-2.72988	0.0150795
UF_Msa_CF_125284	CAG05119	0.000806	unnamed protein product [Tetraodon nigroviridis]	-2.72363	8.68644e-06
UF_Msa_AF_103817	CAF97528	7.2e-13	unnamed protein product [Tetraodon nigroviridis]	-2.71765	0.000876454
UF_Msa_AF_104059	AAW55593	0.000367	minichromosome maintenance protein [Zea mays]	-2.71543	7.85133e-05
UF_Msa_AF_103255	CAG04267	9.83e-05	unnamed protein product [Tetraodon nigroviridis]	-2.70936	0.00283658
UF_Msa_AF_107187	CAF90420	1.5e-05	unnamed protein product [Tetraodon nigroviridis]	-2.70787	0.00912496
UF_Msa_AF_109710	CAF90359	4.44e-10	unnamed protein product [Tetraodon nigroviridis]	-2.70502	0.00247048
UF_Msa_AF_101314	CAF93806	0	unnamed protein product [Tetraodon nigroviridis]	-2.70086	0.000187192
UF_Msa_AF_110106	XP_001494249	4.02e-11	PREDICTED: similar to Transformation/transcription domain-associated protein isoform 2 [Equus caballus]	-2.70062	0.00677702
UF_Msa_AF_105548	AAQ55174	3.57e-07	inhibitor of differentiation 1C; Id 6-2 [Oncorhynchus mykiss]	-2.69813	0.00074171
UF_Msa_AF_107552	CAF94957	3.99e-06	unnamed protein product [Tetraodon nigroviridis]	-2.69195	0.000157655
UF_Msa_AF_104924	AAD01260	3.32e-18	serine/threonine phosphatase [Takifugu rubripes]	-2.69133	0.00208177
UF_Msa_AF_103190	CAG02667	2.09e-07	unnamed protein product [Tetraodon nigroviridis]	-2.68392	0.000853448
UF_Msa_AF_109742	XP_001504882	6.44e-09	PREDICTED: similar to Citrate synthase, mitochondrial [Equus caballus]	-2.67927	0.00104544
UF_Msa_AF_105052	XP_001506787	1.03e-06	PREDICTED: similar to spinster, partial [Ornithorhynchus anatinus]	-2.67875	0.000488898
UF_Msa_AF_104806	CAG01448	4.4e-05	unnamed protein product [Tetraodon nigroviridis]	-2.67767	0.00420758
UF_Msa_AF_100205	CAF92276	1.03e-06	unnamed protein product [Tetraodon nigroviridis]	-2.67493	6.61395e-07
UF_Msa_AD_200161	ABM21632	1.04e-36	growth hormone receptor [Epinephelus coioides]	-2.67472	0.00483757
UF_Msa_AF_107271	AAY29668	1.17e-10	skeletal troponin T [Sparus aurata]	-2.67309	0.00783837
UF_Msa_AF_105573	CAF89806	4.41e-05	unnamed protein product [Tetraodon nigroviridis]	-2.66987	0.0105699
UF_Msa_AF_104205	CAF94656	2.77e-12	unnamed protein product [Tetraodon nigroviridis]	-2.66608	1.78801e-05
UF_Msa_AF_102984	CAG06254	4.89e-09	unnamed protein product [Tetraodon nigroviridis]	-2.66226	0.000636961
UF_Msa_AF_108835	CAF99831	3.86e-06	unnamed protein product [Tetraodon nigroviridis]	-2.66124	0.000765353
UF_Msa_AF_101533	XP_001491239	5.79e-10	PREDICTED: similar to RING zinc finger protein [Equus caballus]	-2.65971	0.00323461
UF_Msa_AF_106581	CAG11674	2.88e-09	unnamed protein product [Tetraodon nigroviridis]	-2.65172	8.55098e-05
UF_Msa_AF_107236	CAF95617	1.11e-18	unnamed protein product [Tetraodon nigroviridis]	-2.65007	7.39626e-06
UF_Msa_CF_126951	CAF89833	0.000168	unnamed protein product [Tetraodon nigroviridis]	-2.64732	0.000152841
UF_Msa_AF_103695	AAI54189	1.42e-08	Clptm1 protein [Danio rerio]	-2.64702	0.000626724
UF_Msa_CF_117821	NP_001092247	4.33e-05	hypothetical protein LOC100073341 [Danio rerio] >gi|148744304|gb|AAI42599.1| Zgc:162722 protein [Danio rerio]	-2.64123	0.00667051
UF_Msa_AF_110189	AAM95940	9.43e-05	homeodomain protein HOMEZ [Takifugu rubripes]	-2.6392	0.000201574
UF_Msa_AF_102938	NP_957113	4.95e-09	Kv channel interacting protein 3, calsenilin, like [Danio rerio] >gi|37589774|gb|AAH59703.1| Kv channel interacting protein 3, calsenilin, like [Danio rerio]	-2.62868	0.00636387
UF_Msa_AF_109086	CAF99799	1.8e-05	unnamed protein product [Tetraodon nigroviridis]	-2.62799	0.00460275
UF_Msa_AF_109460	CAH59399	9.58e-23	6-Phosphogluconate dehydrogenase [Platichthys flesus]	-2.62324	0.00042936
UF_Msa_AF_105785	NP_001025346	1.64e-12	hypothetical protein LOC563496 [Danio rerio] >gi|68534238|gb|AAH98547.1| Zgc:110105 [Danio rerio]	-2.61863	0.0142703
UF_Msa_AF_106315	CAF92079	1.39e-16	unnamed protein product [Tetraodon nigroviridis]	-2.6119	0.000790486
UF_Msa_AF_102329	CAF89755	6.67e-06	unnamed protein product [Tetraodon nigroviridis]	-2.60409	0.00553625
UF_Msa_AF_104941	CAF94428	2.16e-09	unnamed protein product [Tetraodon nigroviridis]	-2.60368	0.00127632
UF_Msa_AF_109243	NP_957294	4.6e-07	BCL2-associated athanogene 2 [Danio rerio] >gi|31419003|gb|AAH53303.1| BCL2-associated athanogene 2 [Danio rerio]	-2.60212	0.000587786
UF_Msa_AF_103047	CAG11155	1.98e-10	unnamed protein product [Tetraodon nigroviridis]	-2.59964	0.000207809
UF_Msa_AF_108395	XP_001342819	4.02e-11	PREDICTED: hypothetical protein, partial [Danio rerio]	-2.5976	0.00704756
UF_Msa_AF_100211	NP_571252	5.49e-08	junction plakoglobin [Danio rerio] >gi|5929691|gb|AAD56592.1|AF099738_1 cell-adhesion protein plakoglobin [Danio rerio] >gi|34849502|gb|AAH58305.1| Junction plakoglobin [Danio rerio]	-2.5962	0.000377868
UF_Msa_AF_100814	CAF98136	2.26e-19	unnamed protein product [Tetraodon nigroviridis]	-2.59345	0.0144289
UF_Msa_AF_100365	XP_001514946	1.25e-12	PREDICTED: similar to pNORF1 [Ornithorhynchus anatinus]	-2.59341	0.00169896
UF_Msa_AF_103794	CAG09748	2.88e-09	unnamed protein product [Tetraodon nigroviridis]	-2.5879	0.000580122
UF_Msa_AF_106545	AAT68132	0	NOP56 [Danio rerio]	-2.5753	0.00481131
UF_Msa_AF_106246	CAG09306	3.29e-10	unnamed protein product [Tetraodon nigroviridis]	-2.57334	0.00252149
UF_Msa_AF_110153	CAF99358	1.95e-05	unnamed protein product [Tetraodon nigroviridis]	-2.57277	0.0139562
UF_Msa_CF_119367	NP_989289	0.000167	CNDP dipeptidase 2 (metallopeptidase M20 family) [Xenopus tropicalis] >gi|39795553|gb|AAH64175.1| CNDP dipeptidase 2 (metallopeptidase M20 family) [Xenopus tropicalis]	-2.57136	1.14604e-05
UF_Msa_AF_104587	CAG00929	5.24e-11	unnamed protein product [Tetraodon nigroviridis]	-2.56765	0.00650034
UF_Msa_AF_100186	XP_001508997	9.33e-08	PREDICTED: similar to Rap2-binding protein 9 [Ornithorhynchus anatinus]	-2.56655	5.60235e-05
UF_Msa_AF_109061	XP_001493416	2.46e-08	PREDICTED: similar to mKIAA0617 protein [Equus caballus]	-2.56404	0.00469329
UF_Msa_AF_106807	CAF99371	1.69e-09	unnamed protein product [Tetraodon nigroviridis]	-2.55937	0.00161581
UF_Msa_AD_200350	CAG17628	0	nuclear receptor subfamily 0, group B, member 1 [Dicentrarchus labrax]	-2.55907	0.000441629
UF_Msa_AF_104415	XP_697717	1.25e-12	PREDICTED: similar to Slbp protein [Danio rerio]	-2.55865	0.000926224
UF_Msa_CF_127477	NP_998599	0.000567	zinc finger CCCH-type containing 7 [Danio rerio] >gi|29124617|gb|AAH48884.1| Zinc finger CCCH-type containing 7 [Danio rerio]	-2.55549	0.0201122
UF_Msa_AF_104383	NP_001041504	9.22e-08	Jade3 protein [Takifugu rubripes] >gi|40389483|tpe|CAE30495.1| TPA: Jade3 protein [Takifugu rubripes]	-2.55168	0.000154182
UF_Msa_AF_109261	CAG02085	7.17e-08	unnamed protein product [Tetraodon nigroviridis]	-2.5502	0.00527066
UF_Msa_AF_110203	CAG09832	6.05e-07	unnamed protein product [Tetraodon nigroviridis]	-2.5488	0.019983
UF_Msa_AF_101536	CAG09429	2.31e-06	unnamed protein product [Tetraodon nigroviridis]	-2.5443	0.00585593
UF_Msa_AF_100139	DAA00973	1.14e-05	TPA: TPA_exp: ruby-eye2-like protein [Takifugu rubripes]	-2.53967	0.00528414
UF_Msa_AD_200113	AAB22151	0.000706	calmodulin, Ca(2+)-dependent ganglioside-binding protein [mice, brain, Peptide Partial, 57 aa, segment 3 of 3]	-2.53439	0.00397891
UF_Msa_AF_104185	XP_001499630	3.53e-07	PREDICTED: hypothetical protein [Equus caballus]	-2.53409	0.00549664
UF_Msa_AF_103763	XP_001517295	5.74e-05	PREDICTED: similar to Fibrillarin, partial [Ornithorhynchus anatinus]	-2.53357	0.00067624
UF_Msa_AF_107009	CAG07071	6.48e-09	unnamed protein product [Tetraodon nigroviridis]	-2.53267	0.0127684
UF_Msa_AF_105666	CAG13495	7.41e-10	unnamed protein product [Tetraodon nigroviridis]	-2.52739	0.000490139
UF_Msa_AF_104489	CAG04129	2.05e-07	unnamed protein product [Tetraodon nigroviridis]	-2.52669	0.0158083
UF_Msa_AF_101035	CAF96243	3.55e-07	unnamed protein product [Tetraodon nigroviridis]	-2.52258	2.01655e-05
UF_Msa_AF_101865	NP_001018531	2.9e-24	hypothetical protein LOC553724 [Danio rerio] >gi|63101278|gb|AAH95800.1| Zgc:112392 [Danio rerio]	-2.5202	0.00132418
UF_Msa_AF_102793	XP_692728	1.47e-05	PREDICTED: similar to MGC69156 protein [Danio rerio]	-2.51636	0.000690825
UF_Msa_AF_105209	CAG12156	1.9e-23	unnamed protein product [Tetraodon nigroviridis]	-2.51213	4.61323e-05
UF_Msa_AF_107836	NP_001005723	8.98e-05	RAB5B, member RAS oncogene family [Xenopus tropicalis] >gi|49522606|gb|AAH75323.1| RAB5B, member RAS oncogene family [Xenopus tropicalis]	-2.50879	0.00129774
UF_Msa_AF_109991	CAF98727	4.3e-05	unnamed protein product [Tetraodon nigroviridis]	-2.50837	0.00164326
UF_Msa_AF_110181	XP_691107	9.52e-13	PREDICTED: hypothetical protein [Danio rerio]	-2.5076	0.00801475
UF_Msa_AF_109826	NP_001008650	2.46e-10	zinc finger, DHHC-type containing 13 [Danio rerio] >gi|56269606|gb|AAH86723.1| Zinc finger, DHHC-type containing 13 [Danio rerio]	-2.50715	0.00383088
UF_Msa_AF_109538	CAG03537	9.39e-30	unnamed protein product [Tetraodon nigroviridis]	-2.50462	0.00372143
UF_Msa_AF_107130	CAF94942	2.43e-08	unnamed protein product [Tetraodon nigroviridis]	-2.50453	0.0180772
UF_Msa_AF_103447	CAG09355	1.15e-10	unnamed protein product [Tetraodon nigroviridis]	-2.50274	0.00786194
UF_Msa_CF_123612	AAN15747	0.000626	reverse transcriptase-like protein [Paralichthys olivaceus]	-2.50151	0.00160653
UF_Msa_AF_101763	CAF90112	4.93e-09	unnamed protein product [Tetraodon nigroviridis]	-2.50129	6.80603e-05
UF_Msa_AF_106348	NP_001017633	1.18e-12	hypothetical protein LOC550326 [Danio rerio] >gi|62202194|gb|AAH92817.1| Zgc:110239 [Danio rerio]	-2.49697	0.00524573
UF_Msa_AF_104599	CAG00583	2.89e-09	unnamed protein product [Tetraodon nigroviridis]	-2.49571	0.00159636
UF_Msa_CF_126767	CAG00776	0.000215	unnamed protein product [Tetraodon nigroviridis]	-2.49082	4.08806e-05
UF_Msa_AF_105342	CAG08549	1.7e-09	unnamed protein product [Tetraodon nigroviridis]	-2.48925	0.00478605
UF_Msa_AF_101386	CAF91147	2.12e-12	unnamed protein product [Tetraodon nigroviridis]	-2.48809	0.00384155
UF_Msa_AF_105405	ABD85555	2.09e-07	ligase I-like [Ictalurus punctatus]	-2.4858	9.29994e-05
UF_Msa_AF_107029	XP_001345291	2.9e-07	PREDICTED: similar to Glutamate decarboxylase 1 [Danio rerio]	-2.48506	0.00707841
UF_Msa_AF_109655	XP_001337755	0	PREDICTED: similar to Nol5 protein isoform 2 [Danio rerio]	-2.48311	0.00438498
UF_Msa_AF_104884	ABK35126	4.46e-10	Cee [Salmo salar]	-2.48198	0.00154506
UF_Msa_AF_103443	CAF97133	3.38e-05	unnamed protein product [Tetraodon nigroviridis]	-2.48167	0.00262273
UF_Msa_AF_101155	XP_001502587	7.04e-26	PREDICTED: similar to C11 protein [Equus caballus]	-2.47967	0.00617292
UF_Msa_AF_107290	XP_418714	0.000105	PREDICTED: hypothetical protein [Gallus gallus]	-2.47897	0.000325174
UF_Msa_AF_104058	AAI54479	1.11e-08	Unknown (protein for IMAGE:8748060) [Danio rerio]	-2.47816	0.00524007
UF_Msa_AF_102203	CAG09849	1.67e-09	unnamed protein product [Tetraodon nigroviridis]	-2.47677	0.0111477
UF_Msa_AF_107373	CAG06476	8.42e-09	unnamed protein product [Tetraodon nigroviridis]	-2.47176	0.000330935
UF_Msa_AF_102913	CAF98150	9.83e-05	unnamed protein product [Tetraodon nigroviridis]	-2.46473	0.000237007
UF_Msa_AF_107466	XP_685464	1.62e-12	PREDICTED: hypothetical protein isoform 1 [Danio rerio] >gi|125822008|ref|XP_001337283.1| PREDICTED: hypothetical protein isoform 2 [Danio rerio]	-2.45435	0.000147158
UF_Msa_AF_109973	CAF94353	9.32e-05	unnamed protein product [Tetraodon nigroviridis]	-2.4537	0.0124094
UF_Msa_AF_104294	EDL35649	3.48e-07	glycoprotein m6a, isoform CRA_a [Mus musculus]	-2.45367	0.00311593
UF_Msa_AF_104035	CAF97065	3.21e-08	unnamed protein product [Tetraodon nigroviridis]	-2.4534	0.0096511
UF_Msa_AF_107586	ABD65537	3.11e-21	proteasome subunit alpha type 7 [Ictalurus punctatus]	-2.45056	0.00713426
UF_Msa_CF_121511	XP_684554	0.000481	PREDICTED: hypothetical protein [Danio rerio]	-2.44201	0.0170163
UF_Msa_AF_107325	CAG11419	6.44e-09	unnamed protein product [Tetraodon nigroviridis]	-2.43824	0.0015292
UF_Msa_CF_126305	CAF95685	0.000622	unnamed protein product [Tetraodon nigroviridis]	-2.43591	0.00302746
UF_Msa_AF_100840	CAK11233	3e-37	syntaxin1b [Danio rerio]	-2.43557	0.00943502
UF_Msa_AF_108464	NP_001077283	3.88e-19	hypothetical protein LOC407676 [Danio rerio] >gi|134024831|gb|AAI34807.1| Zgc:158179 protein [Danio rerio]	-2.43344	0.0165754
UF_Msa_AF_105792	O57594	1.13e-09	Surfeit locus protein 6 homolog >gi|2826822|emb|CAA75446.1| surfeit protein 6 [Takifugu rubripes]	-2.42834	0.000721521
UF_Msa_AF_107317	XP_001331023	0	PREDICTED: hypothetical protein [Danio rerio]	-2.4282	0.000139556
UF_Msa_AF_105507	CAF99040	2.64e-07	unnamed protein product [Tetraodon nigroviridis]	-2.42371	0.000453971
UF_Msa_AF_110114	CAG00482	9.94e-10	unnamed protein product [Tetraodon nigroviridis]	-2.4221	0.00193781
UF_Msa_AF_106350	CAF99184	1.68e-09	unnamed protein product [Tetraodon nigroviridis]	-2.41845	0.00141425
UF_Msa_AF_106078	BAD77825	2.45e-08	m-calpain [Oncorhynchus mykiss]	-2.41766	0.00024872
UF_Msa_AF_101982	CAG06089	2.14e-14	unnamed protein product [Tetraodon nigroviridis]	-2.41531	0.000490639
UF_Msa_AF_105244	CAF93795	3.06e-11	unnamed protein product [Tetraodon nigroviridis]	-2.41506	0.00198045
UF_Msa_AF_100469	NP_997774	0	guanine nucleotide binding protein (G protein), beta polypeptide 1 [Danio rerio] >gi|51315868|sp|Q6PH57|GBB1_DANRE Guanine nucleotide-binding protein G(I)/G(S)/G(T) subunit beta-1 (Transducin beta chain 1) >gi|34785176|gb|AAH56708.1| Guanine nucleotide bin	-2.41433	0.00229137
UF_Msa_AF_103732	FAA00305	1.5e-28	TPA: LIM-domain-binding protein 4a [Gasterosteus aculeatus]	-2.41128	0.00221434
UF_Msa_AF_105540	ABG56394	1.39e-21	heat shock protein 90 beta [Paralichthys olivaceus]	-2.40998	0.000931155
UF_Msa_CF_123369	CAG00034	0.000628	unnamed protein product [Tetraodon nigroviridis]	-2.40944	4.87009e-06
UF_Msa_AF_104929	CAF94924	2.8e-09	unnamed protein product [Tetraodon nigroviridis]	-2.40101	0.00334993
UF_Msa_AF_108930	CAF93123	5.24e-11	unnamed protein product [Tetraodon nigroviridis]	-2.39981	8.89498e-05
UF_Msa_AF_103142	ABS70764	8.96e-11	Hnrp1 [Astatotilapia burtoni]	-2.3878	0.000726792
UF_Msa_AF_107285	CAG03245	1.63e-18	unnamed protein product [Tetraodon nigroviridis]	-2.38659	0.000477771
UF_Msa_CF_120793	NP_998080	0.000474	spastin [Danio rerio] >gi|45709942|gb|AAH67715.1| Spastin [Danio rerio]	-2.3781	0.00211169
UF_Msa_AF_107843	CAG11763	1.07e-08	unnamed protein product [Tetraodon nigroviridis]	-2.37257	0.000269483
UF_Msa_AF_102967	CAG07571	1.19e-15	unnamed protein product [Tetraodon nigroviridis]	-2.37042	0.0159636
UF_Msa_AF_104665	ABA54278	8.89e-06	DnaJ-like subfamily B member 11 [Paralichthys olivaceus]	-2.36589	0.000291082
UF_Msa_AD_200365	AAS01610	3.57e-34	follicle-stimulating hormone beta subunit; FSH-beta; FSH beta-subunit; GTH-I beta-subunit [Channa maculata]	-2.36369	0.0198791
UF_Msa_AF_109196	CAG07227	5.01e-11	unnamed protein product [Tetraodon nigroviridis]	-2.35063	0.00391731
UF_Msa_CF_118621	XP_001519070	0.000488	PREDICTED: hypothetical protein [Ornithorhynchus anatinus]	-2.34892	0.00064395
UF_Msa_AF_106340	CAG04512	4.16e-08	unnamed protein product [Tetraodon nigroviridis]	-2.34686	0.000186379
UF_Msa_AF_104497	CAF93550	2.2e-09	unnamed protein product [Tetraodon nigroviridis]	-2.34304	0.000378788
UF_Msa_AF_102912	CAG00621	6.63e-06	unnamed protein product [Tetraodon nigroviridis]	-2.33783	0.0022474
UF_Msa_AF_104840	CAG04510	3.63e-11	unnamed protein product [Tetraodon nigroviridis]	-2.33699	0.00243054
UF_Msa_AF_109426	CAF91115	4.54e-14	unnamed protein product [Tetraodon nigroviridis]	-2.33278	0.00100828
UF_Msa_AF_108456	NP_958466	1.4e-23	suppressor of fused homolog [Danio rerio] >gi|28278855|gb|AAH45348.1| Suppressor of fused homolog (Drosophila) [Danio rerio]	-2.3273	0.00319379
UF_Msa_AF_107341	CAG04378	7.25e-13	unnamed protein product [Tetraodon nigroviridis]	-2.3263	3.6887e-05
UF_Msa_AF_101261	CAG10524	7.75e-12	unnamed protein product [Tetraodon nigroviridis]	-2.32387	0.00151547
UF_Msa_AF_101575	XP_001087325	5.47e-08	PREDICTED: general transcription factor IIF, polypeptide 1, 74kDa [Macaca mulatta]	-2.315	4.53784e-05
UF_Msa_AF_108249	CAF92150	2.06e-22	unnamed protein product [Tetraodon nigroviridis]	-2.31484	0.00491051
UF_Msa_AF_102282	CAF92820	1.96e-05	unnamed protein product [Tetraodon nigroviridis]	-2.3111	0.00216998
UF_Msa_AF_108062	XP_001688948	3.1e-16	AGAP006660-PA [Anopheles gambiae str. PEST] >gi|158296267|ref|XP_001688949.1| AGAP006660-PB [Anopheles gambiae str. PEST] >gi|158296269|ref|XP_316694.4| AGAP006660-PC [Anopheles gambiae str. PEST] >gi|157016428|gb|EDO63954.1| AGAP006660-PA [Anopheles gambi	-2.3106	0.0054658
UF_Msa_AF_100065	NP_001018556	7.23e-10	hypothetical protein LOC553749 [Danio rerio] >gi|63102553|gb|AAH95883.1| Zgc:113279 [Danio rerio]	-2.30977	0.0142438
UF_Msa_AF_106411	XP_416624	8.74e-16	PREDICTED: similar to estrogen-related receptor beta like 1 [Gallus gallus]	-2.30847	0.00164601
UF_Msa_AF_102408	AAI54478	2.91e-09	Unknown (protein for MGC:171912) [Danio rerio]	-2.30815	0.00149312
UF_Msa_AF_107211	XP_001331861	7.66e-20	PREDICTED: similar to ATP-dependent RNA helicase, partial [Danio rerio]	-2.30804	0.00659601
UF_Msa_AF_108248	CAG06281	4.6e-07	unnamed protein product [Tetraodon nigroviridis]	-2.30675	0.00804909
UF_Msa_AF_109510	CAG00514	6.46e-09	unnamed protein product [Tetraodon nigroviridis]	-2.30667	3.69178e-05
UF_Msa_AF_102046	CAG10122	3.04e-11	unnamed protein product [Tetraodon nigroviridis]	-2.30627	0.0019141
UF_Msa_AF_106786	CAG01515	1.87e-08	unnamed protein product [Tetraodon nigroviridis]	-2.30483	0.00972864
UF_Msa_AF_106787	CAG12188	1.92e-18	unnamed protein product [Tetraodon nigroviridis]	-2.30464	0.00034251
UF_Msa_AF_106821	CAG04508	5.45e-18	unnamed protein product [Tetraodon nigroviridis]	-2.2995	0.00125431
UF_Msa_AF_102224	CAF95685	0	unnamed protein product [Tetraodon nigroviridis]	-2.29775	0.0189144
UF_Msa_AF_105608	XP_701102	1.79e-06	PREDICTED: similar to KIAA0528 protein, partial [Danio rerio]	-2.29722	0.0143436
UF_Msa_AF_106638	CAF98704	5.64e-05	unnamed protein product [Tetraodon nigroviridis]	-2.29404	0.00153068
UF_Msa_CF_127415	XP_001379322	0.000475	PREDICTED: similar to Coiled-coil domain containing 45 [Monodelphis domestica]	-2.29258	0.000280358
UF_Msa_CF_122589	CAG06540	0.000206	unnamed protein product [Tetraodon nigroviridis]	-2.29231	0.00710881
UF_Msa_CF_125606	CAG12993	0.000637	unnamed protein product [Tetraodon nigroviridis]	-2.29029	0.00231026
UF_Msa_AF_104440	NP_001103535	1.29e-09	hypothetical protein LOC505657 [Bos taurus] >gi|158454986|gb|AAI09488.1| MGC128653 protein [Bos taurus]	-2.28864	0.0178365
UF_Msa_AF_105559	AAH97093	1.62e-12	Ldb4 protein [Danio rerio]	-2.28756	0.000642069
UF_Msa_AF_109951	NP_001098319	1.33e-24	anosmin-1.1 [Oryzias latipes] >gi|88595354|dbj|BAE79774.1| anosmin-1.1 [Oryzias latipes]	-2.28567	0.00248284
UF_Msa_AF_100658	AAR37358	4.14e-10	histone phosphorylation reporter fusion protein [synthetic construct]	-2.27993	0.00253432
UF_Msa_AF_108867	CAF98569	2.18e-09	unnamed protein product [Tetraodon nigroviridis]	-2.27702	0.001005
UF_Msa_AF_100479	NP_956248	2.88e-09	kinesin light chain 1 [Danio rerio] >gi|39645917|gb|AAH63959.1| Kinesin light chain 1 [Danio rerio] >gi|55777998|gb|AAH45419.2| Kinesin light chain 1 [Danio rerio]	-2.27652	0.000683167
UF_Msa_AF_109775	AAI29490	2.66e-07	Zgc:92177 protein [Danio rerio]	-2.27554	0.000108186
UF_Msa_AF_107252	CAG02923	5.17e-06	unnamed protein product [Tetraodon nigroviridis]	-2.27546	0.000686784
UF_Msa_AF_107668	XP_001502899	7.74e-15	PREDICTED: similar to PTPRF interacting protein binding protein 1 isoform 3 [Equus caballus]	-2.27485	0.000143749
UF_Msa_AF_100842	XP_001331521	1.95e-05	PREDICTED: hypothetical protein [Danio rerio] >gi|55962647|emb|CAI11651.1| novel protein similar to vertebrate peroxisomal biogenesis factor 3 (PEX3) (zgc:56313) [Danio rerio]	-2.27452	0.00733684
UF_Msa_AF_109468	CAG11468	3.99e-06	unnamed protein product [Tetraodon nigroviridis]	-2.27426	0.000197198
UF_Msa_AF_107575	CAF95403	3.09e-11	unnamed protein product [Tetraodon nigroviridis]	-2.27209	0.000545228
UF_Msa_AF_102850	AAH47840	0	Dkc1 protein [Danio rerio]	-2.26938	0.00889467
UF_Msa_AF_106898	AAT64077	3.91e-24	claudin 31 [Takifugu rubripes]	-2.26874	0.0190562
UF_Msa_AF_101890	CAG05292	0.000128	unnamed protein product [Tetraodon nigroviridis]	-2.26611	0.00944987
UF_Msa_AF_105457	CAG10963	3e-06	unnamed protein product [Tetraodon nigroviridis]	-2.26508	0.00313882
UF_Msa_CF_124336	XP_685041	0.000284	PREDICTED: similar to ligase I [Danio rerio]	-2.26349	0.00294013
UF_Msa_AF_101410	CAG00041	1.54e-22	unnamed protein product [Tetraodon nigroviridis]	-2.26105	0.00885819
UF_Msa_AF_105718	CAG01317	8.32e-09	unnamed protein product [Tetraodon nigroviridis]	-2.25444	0.00320805
UF_Msa_AF_100409	CAG04286	8.37e-09	unnamed protein product [Tetraodon nigroviridis]	-2.25385	0.0137968
UF_Msa_AF_107701	CAG09507	0.000147	unnamed protein product [Tetraodon nigroviridis]	-2.25133	5.93659e-05
UF_Msa_CF_126863	NP_957160	0.000637	catenin, beta like 1 [Danio rerio] >gi|38649115|gb|AAH63231.1| Catenin, beta like 1 [Danio rerio]	-2.24884	0.00149728
UF_Msa_CF_126856	CAF95140	0.000279	unnamed protein product [Tetraodon nigroviridis]	-2.24878	0.0135899
UF_Msa_AF_105955	XP_001335523	1.26e-09	PREDICTED: similar to LOC567444 protein [Danio rerio] >gi|125814425|ref|XP_001335683.1| PREDICTED: similar to LOC567444 protein [Danio rerio]	-2.24468	0.00436997
UF_Msa_AF_101251	CAG10027	4.66e-12	unnamed protein product [Tetraodon nigroviridis]	-2.24311	0.000389042
UF_Msa_AF_100234	CAG10219	2.53e-05	unnamed protein product [Tetraodon nigroviridis]	-2.23732	0.000393618
UF_Msa_CF_120684	CAF94208	0.00082	unnamed protein product [Tetraodon nigroviridis]	-2.23301	0.000582342
UF_Msa_AF_101784	CAG08546	1.52e-05	unnamed protein product [Tetraodon nigroviridis]	-2.22811	0.00862837
UF_Msa_AF_102486	CAG08686	2.71e-07	unnamed protein product [Tetraodon nigroviridis]	-2.22646	0.000228619
UF_Msa_AD_200114	BAB33421	1.8e-39	putative senescence-associated protein [Pisum sativum]	-2.22589	0.00652956
UF_Msa_AF_102781	XP_001516608	4.73e-12	PREDICTED: hypothetical protein, partial [Ornithorhynchus anatinus]	-2.22566	0.000786117
UF_Msa_AF_107994	BAF83282	6.84e-11	unnamed protein product [Homo sapiens]	-2.22419	0.0198402
UF_Msa_AF_106811	CAF90793	0.000373	unnamed protein product [Tetraodon nigroviridis]	-2.21709	0.000876258
UF_Msa_AF_110169	CAG10665	6.65e-06	unnamed protein product [Tetraodon nigroviridis]	-2.217	0.00297699
UF_Msa_AF_103055	CAG05533	1.36e-11	unnamed protein product [Tetraodon nigroviridis]	-2.21556	0.000472876
UF_Msa_AF_101305	CAG12188	1.44e-08	unnamed protein product [Tetraodon nigroviridis]	-2.21531	0.00237096
UF_Msa_AF_101627	CAG10405	2.53e-05	unnamed protein product [Tetraodon nigroviridis]	-2.20932	0.000509936
UF_Msa_CF_123349	CAG04000	0.000806	unnamed protein product [Tetraodon nigroviridis]	-2.20805	0.00455213
UF_Msa_AF_103475	CAN88173	4.26e-05	novel protein (zgc:86860) [Danio rerio]	-2.20597	0.00215079
UF_Msa_AF_109899	CAF98884	3.49e-15	unnamed protein product [Tetraodon nigroviridis]	-2.20021	0.00361479
UF_Msa_CF_120555	CAF95685	0.000269	unnamed protein product [Tetraodon nigroviridis]	-2.19876	0.00145899
UF_Msa_CF_119245	NP_001018435	0.000219	hypothetical protein LOC553625 [Danio rerio] >gi|63101232|gb|AAH95308.1| Zgc:110555 [Danio rerio]	-2.19708	0.0203373
UF_Msa_CF_117786	CAF97287	0.000219	unnamed protein product [Tetraodon nigroviridis]	-2.19494	0.00460702
UF_Msa_AF_109918	CAG12945	2.03e-07	unnamed protein product [Tetraodon nigroviridis]	-2.19231	0.00365169
UF_Msa_AF_100014	CAG12972	1.71e-09	unnamed protein product [Tetraodon nigroviridis]	-2.18507	0.000188739
UF_Msa_AF_104256	NP_001003876	2.6e-10	DEAD (Asp-Glu-Ala-Asp) box polypeptide 56 [Danio rerio] >gi|49619091|gb|AAT68130.1| DEAD/H box 56 RNA helicase/noh61 [Danio rerio]	-2.18136	0.00554161
UF_Msa_AF_103074	AAQ08006	3.35e-10	X-box binding protein 1 [Oreochromis mossambicus]	-2.18123	0.000424185
UF_Msa_AF_102188	XP_001514695	1.05e-06	PREDICTED: similar to NAP, partial [Ornithorhynchus anatinus]	-2.18077	0.0026769
UF_Msa_AF_102623	AAI46716	1.32e-06	Si:dkey-202b22.2 [Danio rerio]	-2.1804	6.7232e-05
UF_Msa_AF_106953	CAG06840	0.000125	unnamed protein product [Tetraodon nigroviridis]	-2.17988	0.00883562
UF_Msa_AF_101241	NP_001070065	9.94e-10	abhydrolase domain containing 12 [Danio rerio] >gi|115313341|gb|AAI24331.1| Abhydrolase domain containing 12 [Danio rerio]	-2.17882	0.00471315
UF_Msa_AF_105533	CAG02525	3.92e-06	unnamed protein product [Tetraodon nigroviridis]	-2.17202	0.00346545
UF_Msa_AF_101030	CAF93050	7.54e-10	unnamed protein product [Tetraodon nigroviridis]	-2.17062	8.03674e-05
UF_Msa_AF_108921	XP_001081385	9.71e-05	PREDICTED: similar to F-box protein 47 [Rattus norvegicus]	-2.16921	0.00434152
UF_Msa_AF_106258	CAF91802	5.02e-14	unnamed protein product [Tetraodon nigroviridis]	-2.16622	0.00864846
UF_Msa_AF_106709	CAK03663	4.95e-09	novel protein [Danio rerio]	-2.16238	0.0180172
UF_Msa_AF_109473	CAF89456	1.58e-07	unnamed protein product [Tetraodon nigroviridis]	-2.16217	0.000860936
UF_Msa_AF_106903	NP_001001904	8.89e-06	brain glycogen phosphorylase [Xenopus tropicalis] >gi|46329455|gb|AAH68296.1| Phosphorylase, glycogen; brain [Xenopus tropicalis]	-2.15844	0.0131237
UF_Msa_AF_109401	NP_957214	9.69e-33	phosphatidylinositol transfer protein, beta [Danio rerio] >gi|28839102|gb|AAH47829.1| Phosphotidylinositol transfer protein, beta [Danio rerio]	-2.15641	0.00014569
UF_Msa_AF_106931	XP_001641623	0.000808	predicted protein [Nematostella vectensis] >gi|156228762|gb|EDO49560.1| predicted protein [Nematostella vectensis]	-2.14977	0.000279207
UF_Msa_AF_100272	CAG10089	1.22e-07	unnamed protein product [Tetraodon nigroviridis]	-2.14957	3.77977e-05
UF_Msa_AF_106648	CAN88099	7.23e-13	synaptotagmin binding, cytoplasmic RNA interacting protein [Danio rerio]	-2.14907	0.00670893
UF_Msa_AF_102470	CAG04784	2.45e-08	unnamed protein product [Tetraodon nigroviridis]	-2.13786	0.0168098
UF_Msa_AF_103635	NP_001038950	3.05e-11	phosphatidylinositol 4-kinase II [Danio rerio] >gi|123903349|sp|Q49GP5|P4K2B_BRARE Phosphatidylinositol 4-kinase type 2-beta (Phosphatidylinositol 4-kinase type II-beta) >gi|62860898|gb|AAY16566.1| phosphatidylinositol 4-kinase II beta [Danio rerio] >gi|12	-2.13638	0.00017661
UF_Msa_AF_101201	ABF70949	5.21e-06	glucose regulated protein 75 [Sparus aurata]	-2.13453	0.000996343
UF_Msa_AF_104421	CAG10848	5.12e-06	unnamed protein product [Tetraodon nigroviridis]	-2.13131	0.0125512
UF_Msa_AF_109842	CAG06999	3.03e-11	unnamed protein product [Tetraodon nigroviridis]	-2.13038	0.000579543
UF_Msa_CF_124457	XP_682809	0.000215	PREDICTED: similar to DEAH (Asp-Glu-Ala-Asp/His) box polypeptide 57 [Danio rerio]	-2.12803	0.000502171
UF_Msa_AF_102412	CAF90112	1.1e-08	unnamed protein product [Tetraodon nigroviridis]	-2.12781	0.00359556
UF_Msa_AF_104186	AAH75746	0	Ribonucleotide reductase M2 polypeptide [Danio rerio]	-2.12561	0.00763069
UF_Msa_AF_105966	XP_001518222	3.62e-14	PREDICTED: similar to cyclin G2 [Ornithorhynchus anatinus]	-2.1198	0.001576
UF_Msa_AF_106828	CAG12647	1.28e-09	unnamed protein product [Tetraodon nigroviridis]	-2.11596	0.0212384
UF_Msa_AF_109149	NP_999908	1.75e-06	ectonucleoside triphosphate diphosphohydrolase 8 [Danio rerio] >gi|46249709|gb|AAH68371.1| Calcium activated nucleotidase 1 [Danio rerio]	-2.11555	0.000345632
UF_Msa_AF_105757	CAG14723	8.94e-11	unnamed protein product [Tetraodon nigroviridis]	-2.11412	0.00212165
UF_Msa_AD_200089	CAF98865	3.2e-34	unnamed protein product [Tetraodon nigroviridis]	-2.11166	0.00909128
UF_Msa_AF_100367	NP_956665	7.9e-07	hypothetical protein LOC393342 [Danio rerio] >gi|31419512|gb|AAH53225.1| Zgc:64051 [Danio rerio]	-2.11112	0.00474645
UF_Msa_AF_102590	CAG07624	1.96e-05	unnamed protein product [Tetraodon nigroviridis]	-2.10719	0.00330637
UF_Msa_AF_110150	CAF96510	2.56e-05	unnamed protein product [Tetraodon nigroviridis]	-2.1057	0.000153029
UF_Msa_AF_103837	NP_001038752	7.19e-08	hypothetical protein LOC692318 [Danio rerio] >gi|95132399|gb|AAI16592.1| Zgc:136569 [Danio rerio]	-2.10517	0.0135008
UF_Msa_AF_107596	NP_001002616	3.27e-13	pellino homolog 2 [Danio rerio] >gi|49903831|gb|AAH75973.1| Pellino homolog 2 (Drosophila) [Danio rerio]	-2.10415	0.00395243
UF_Msa_CF_118831	AAI54375	0.000476	Zgc:101063 protein [Danio rerio]	-2.10019	0.000995575
UF_Msa_AF_106000	XP_707984	6.38e-13	PREDICTED: hypothetical protein isoform 2 [Danio rerio]	-2.09731	0.0185083
UF_Msa_CF_126563	CAG10219	0.00063	unnamed protein product [Tetraodon nigroviridis]	-2.09632	0.00107403
UF_Msa_AF_108297	CAG05599	4.04e-11	unnamed protein product [Tetraodon nigroviridis]	-2.09182	0.0168492
UF_Msa_AF_105036	CAF98440	1.79e-32	unnamed protein product [Tetraodon nigroviridis]	-2.0905	0.00122905
UF_Msa_AF_102849	CAF89755	1.35e-11	unnamed protein product [Tetraodon nigroviridis]	-2.08969	0.0015859
UF_Msa_AF_106014	CAG10792	3.01e-12	unnamed protein product [Tetraodon nigroviridis]	-2.08895	0.000415121
UF_Msa_AF_100252	CAG00514	2.62e-10	unnamed protein product [Tetraodon nigroviridis]	-2.08709	0.00364888
UF_Msa_AF_104641	Q5RG45	2.07e-07	Centrosomal protein of 135 kDa (Cep135) >gi|126540609|emb|CAI21313.2| novel protein [Danio rerio] >gi|126632644|emb|CAM56389.1| novel protein [Danio rerio]	-2.08658	0.00939172
UF_Msa_AF_108419	CAF98136	5.18e-06	unnamed protein product [Tetraodon nigroviridis]	-2.08469	0.0049571
UF_Msa_AD_200385	P51921	1.34e-21	Progonadoliberin-3 precursor (Progonadoliberin III) [Contains: Gonadoliberin-3 (Gonadoliberin III) (Luteinizing hormone-releasing hormone III) (LH-RH III) (Gonadotropin-releasing hormone III) (GnRH III) (Luliberin III); GnRH-associated peptide 3 (GnRH-asso	-2.0845	0.0148542
UF_Msa_AF_104352	XP_001345627	0.000163	PREDICTED: hypothetical protein, partial [Danio rerio]	-2.08284	0.0131047
UF_Msa_AF_105899	CAG01232	7.19e-08	unnamed protein product [Tetraodon nigroviridis]	-2.08201	0.00454122
UF_Msa_AF_106912	CAM16783	4.66e-07	pescadillo [Danio rerio]	-2.08197	0.0020729
UF_Msa_AF_104024	CAF99590	7.41e-10	unnamed protein product [Tetraodon nigroviridis]	-2.07811	0.00022203
UF_Msa_AF_107713	CAF97729	3.41e-10	unnamed protein product [Tetraodon nigroviridis]	-2.07747	7.56213e-05
UF_Msa_AF_104866	NP_001070091	4.75e-12	hypothetical protein LOC767685 [Danio rerio] >gi|115313843|gb|AAI24402.1| Zgc:153624 [Danio rerio]	-2.07398	0.00355885
UF_Msa_AF_100279	AAD33861	2.92e-09	V-type ATPase B subunit [Oncorhynchus mykiss]	-2.07169	0.0203133
UF_Msa_AF_105064	CAF96389	9.65e-25	unnamed protein product [Tetraodon nigroviridis]	-2.06981	0.00103658
UF_Msa_AF_105620	CAF97849	6.9e-16	unnamed protein product [Tetraodon nigroviridis]	-2.06884	0.000213337
UF_Msa_AF_108502	CAG03244	9.88e-10	unnamed protein product [Tetraodon nigroviridis]	-2.0664	0.00635341
UF_Msa_AF_107015	NP_997797	5.18e-11	hypothetical protein LOC322973 [Danio rerio] >gi|68421706|ref|XP_695383.1| PREDICTED: hypothetical protein [Danio rerio] >gi|125830976|ref|XP_001340858.1| PREDICTED: hypothetical protein [Danio rerio] >gi|31418215|gb|AAH52972.1| Zgc:56344 [Danio rerio] >gi	-2.06491	0.00016673
UF_Msa_AF_104207	CAF95946	2.5e-13	unnamed protein product [Tetraodon nigroviridis]	-2.06448	0.00315445
UF_Msa_AF_108948	XP_310958	0.000219	AGAP000178-PA [Anopheles gambiae str. PEST] >gi|157018944|gb|EAA06480.4| AGAP000178-PA [Anopheles gambiae str. PEST]	-2.06441	0.0174555
UF_Msa_AF_107365	XP_697323	1.97e-05	PREDICTED: similar to NBC-like protein 3 [Danio rerio] >gi|125840084|ref|XP_001338415.1| PREDICTED: similar to NBC-like protein 3 [Danio rerio]	-2.06287	0.00399495
UF_Msa_AF_101857	CAG01554	0	unnamed protein product [Tetraodon nigroviridis]	-2.06244	0.00279022
UF_Msa_AF_101248	XP_001331498	2.43e-08	PREDICTED: hypothetical protein [Danio rerio]	-2.06185	0.000113992
UF_Msa_AF_102884	AAI53605	5.44e-08	Zgc:56407 [Danio rerio]	-2.05944	0.000242634
UF_Msa_AF_105059	EDP44614	0.000168	hypothetical protein MGL_1096 [Malassezia globosa CBS 7966]	-2.05757	0.00373746
UF_Msa_AF_104639	XP_001497972	1.53e-10	PREDICTED: similar to GRP94 [Equus caballus]	-2.05473	0.00285736
UF_Msa_AF_102028	CAG08303	7.68e-30	unnamed protein product [Tetraodon nigroviridis]	-2.05395	0.00409946
UF_Msa_CF_125565	CAF96964	0.000216	unnamed protein product [Tetraodon nigroviridis]	-2.0509	0.000492619
UF_Msa_AF_110084	EDL38179	1.36e-06	protease, serine, 15, isoform CRA_a [Mus musculus]	-2.04762	0.00330698
UF_Msa_AF_103239	CAG11433	9.27e-13	unnamed protein product [Tetraodon nigroviridis]	-2.04635	0.0149828
UF_Msa_AF_106499	CAG06353	1.89e-13	unnamed protein product [Tetraodon nigroviridis]	-2.04506	0.000275432
UF_Msa_AF_103778	CAG04525	7.5e-05	unnamed protein product [Tetraodon nigroviridis]	-2.04467	0.00916404
UF_Msa_AF_106749	CAG07935	1.06e-11	unnamed protein product [Tetraodon nigroviridis]	-2.0414	0.00687405
UF_Msa_AF_102298	CAG08542	3.82e-09	unnamed protein product [Tetraodon nigroviridis]	-2.04026	0.00845437
UF_Msa_AF_105084	NP_001014392	4.9e-09	RNA binding motif protein 39b [Danio rerio] >gi|61402832|gb|AAH91794.1| RNA binding motif protein 39b [Danio rerio]	-2.03531	0.00025709
UF_Msa_AF_107950	NP_001003509	8.04e-12	hypothetical protein LOC445115 [Danio rerio] >gi|50417916|gb|AAH78350.1| Zgc:92443 [Danio rerio]	-2.03372	0.00441774
UF_Msa_AF_108384	CAF96264	2.11e-12	unnamed protein product [Tetraodon nigroviridis]	-2.03038	0.000169317
UF_Msa_AF_105343	NP_958475	2.07e-27	nucleosome assembly protein 1, like 1 [Danio rerio] >gi|28278316|gb|AAH44152.1| Nucleosome assembly protein 1, like 1 [Danio rerio]	-2.02909	0.0170409
UF_Msa_AF_102436	XP_417160	8.94e-11	PREDICTED: similar to ATM [Gallus gallus]	-2.02837	0.00536921
UF_Msa_AF_110033	NP_001017770	0.000367	hypothetical protein LOC550467 [Danio rerio] >gi|62202667|gb|AAH93185.1| Zgc:112072 [Danio rerio]	-2.02694	0.00221164
UF_Msa_AF_109145	BAC75706	4.19e-08	similar to maternal embryonic leucine zipper kinase [Danio rerio]	-2.02512	0.00416857
UF_Msa_AF_104812	CAF95853	3.78e-09	unnamed protein product [Tetraodon nigroviridis]	-2.02394	0.00501312
UF_Msa_AF_100684	CAF96002	3.31e-05	unnamed protein product [Tetraodon nigroviridis]	-2.0239	0.00647939
UF_Msa_AF_103404	XP_312797	7.86e-25	AGAP003114-PA [Anopheles gambiae str. PEST] >gi|157017692|gb|EAA08413.5| AGAP003114-PA [Anopheles gambiae str. PEST]	-2.02333	0.000815528
UF_Msa_AF_110235	XP_689914	3.93e-06	PREDICTED: similar to MGC68847 protein [Danio rerio]	-2.02096	0.0123695
UF_Msa_AF_102080	CAG07517	8.94e-11	unnamed protein product [Tetraodon nigroviridis]	-2.02079	0.00207121
UF_Msa_AF_100373	CAF94968	8.79e-06	unnamed protein product [Tetraodon nigroviridis]	-2.02066	0.00551664
UF_Msa_AF_102582	NP_775345	1.69e-09	arsenate resistance protein 2 [Danio rerio] >gi|51858806|gb|AAH81580.1| Arsenate resistance protein 2 [Danio rerio] >gi|122891260|emb|CAM14209.1| arsenate resistance protein 2 [Danio rerio]	-2.01918	0.00238954
UF_Msa_AF_100833	2DW4_A	1.38e-11	Chain A, Crystal Structure Of Human Lsd1 At 2.3 A Resolution	-2.01697	0.00723701
UF_Msa_AF_105449	CAF93144	4.75e-42	unnamed protein product [Tetraodon nigroviridis]	-2.01538	0.0127837
UF_Msa_AF_103139	CAG12850	9.54e-18	unnamed protein product [Tetraodon nigroviridis]	-2.0144	0.0011795
UF_Msa_AF_106671	CAG08559	2.91e-07	unnamed protein product [Tetraodon nigroviridis]	-2.01391	0.00241414
UF_Msa_AF_108352	CAF99126	4.74e-12	unnamed protein product [Tetraodon nigroviridis]	-2.01017	0.00483171
UF_Msa_CF_125940	XP_001343266	0.000441	PREDICTED: similar to CD98 solute carrier family 3 member 2 [Danio rerio]	-2.00914	0.00481872
UF_Msa_AF_101717	CAF91572	2.09e-09	unnamed protein product [Tetraodon nigroviridis]	-2.00852	0.000419984
UF_Msa_AF_107331	XP_697323	1.29e-09	PREDICTED: similar to NBC-like protein 3 [Danio rerio] >gi|125840084|ref|XP_001338415.1| PREDICTED: similar to NBC-like protein 3 [Danio rerio]	-2.00114	0.0102775
UF_Msa_AF_100525	CAG10298	7.3e-10	unnamed protein product [Tetraodon nigroviridis]	-2.00105	0.00786712
UF_Msa_AF_105721	CAG08829	4.19e-08	unnamed protein product [Tetraodon nigroviridis]	-2.00086	8.2662e-05
UF_Msa_AF_107473	CAF95836	0	unnamed protein product [Tetraodon nigroviridis]	-1.99915	0.0132013
UF_Msa_AF_101450	CAF99668	6.47e-06	unnamed protein product [Tetraodon nigroviridis]	-1.99856	0.00032364
UF_Msa_AF_101932	NP_932338	2.31e-06	5-methyltetrahydrofolate-homocysteine methyltransferase [Danio rerio] >gi|20977255|gb|AAM33342.1|AF506733_1 methionine synthase [Danio rerio] >gi|28279621|gb|AAH45477.1| 5-methyltetrahydrofolate-homocysteine methyltransferase [Danio rerio]	-1.99845	0.00465266
UF_Msa_AF_108613	CAG00632	5.39e-08	unnamed protein product [Tetraodon nigroviridis]	-1.99524	0.00372044
UF_Msa_AF_100994	CAF90909	5.85e-10	unnamed protein product [Tetraodon nigroviridis]	-1.99489	0.00377499
UF_Msa_AF_106832	CAF95617	2.28e-16	unnamed protein product [Tetraodon nigroviridis]	-1.99453	0.00655178
UF_Msa_AF_110031	XP_861360	1.76e-06	PREDICTED: similar to intraflagellar transport 172 protein isoform 4 [Canis familiaris]	-1.99301	0.00755939
UF_Msa_AF_104403	XP_001494444	0.000208	PREDICTED: hypothetical protein [Equus caballus]	-1.99297	0.000753421
UF_Msa_AF_106764	CAF95622	5.81e-10	unnamed protein product [Tetraodon nigroviridis]	-1.99159	0.00274649
UF_Msa_AF_106706	XP_001342031	1.84e-32	PREDICTED: hypothetical protein, partial [Danio rerio]	-1.99131	0.00683037
UF_Msa_AF_109770	XP_001234373	2.78e-06	PREDICTED: similar to mKIAA1668 protein [Gallus gallus]	-1.98634	0.0117837
UF_Msa_CF_118293	NP_001001401	0.00082	inner membrane protein, mitochondrial (mitofilin) [Danio rerio] >gi|34785757|gb|AAH57438.1| Inner membrane protein, mitochondrial (mitofilin) [Danio rerio]	-1.98623	0.00339554
UF_Msa_AF_108469	CAF90803	1.17e-10	unnamed protein product [Tetraodon nigroviridis]	-1.98572	0.00309005
UF_Msa_AF_105738	CAG06389	8.15e-17	unnamed protein product [Tetraodon nigroviridis]	-1.98291	0.000736226
UF_Msa_CF_118062	XP_694886	0.00037	PREDICTED: similar to Sh3yl1 [Danio rerio]	-1.98251	0.00642729
UF_Msa_AF_106895	NP_001074109	1.51e-25	hypothetical protein LOC791158 [Danio rerio] >gi|120538678|gb|AAI29378.1| Zgc:158680 [Danio rerio]	-1.97797	0.000738452
UF_Msa_AF_102340	XP_001339819	4.12e-08	PREDICTED: hypothetical protein [Danio rerio]	-1.97297	0.00361585
UF_Msa_AF_109943	CAG12740	5.15e-12	unnamed protein product [Tetraodon nigroviridis]	-1.97088	0.000371386
UF_Msa_CF_127315	CAG01225	0.000286	unnamed protein product [Tetraodon nigroviridis]	-1.96984	0.014292
UF_Msa_AF_104275	NP_001002130	7.9e-07	mannose-P-dolichol utilization defect 1b [Danio rerio] >gi|47937968|gb|AAH71434.1| Mannose-P-dolichol utilization defect 1b [Danio rerio]	-1.96893	0.00184308
UF_Msa_AD_200362	AAN03842	2.86e-27	transforming growth factor beta 1 [Sparus aurata]	-1.96872	0.00787729
UF_Msa_AF_104452	CAF97051	7.83e-06	unnamed protein product [Tetraodon nigroviridis]	-1.96867	0.00194291
UF_Msa_AF_104260	CAF95721	3.32e-15	unnamed protein product [Tetraodon nigroviridis]	-1.96521	0.00246681
UF_Msa_AF_100425	CAF94659	8.96e-11	unnamed protein product [Tetraodon nigroviridis]	-1.96203	0.00200745
UF_Msa_CF_118086	NP_003606	0.000219	solute carrier family 4, sodium bicarbonate cotransporter, member 7 [Homo sapiens] >gi|119584786|gb|EAW64382.1| solute carrier family 4, sodium bicarbonate cotransporter, member 7, isoform CRA_b [Homo sapiens]	-1.96145	0.00235883
UF_Msa_AF_100358	XP_001501800	3.62e-12	PREDICTED: similar to capping protein (actin filament) muscle Z-line, beta [Equus caballus]	-1.96069	0.000219502
UF_Msa_AF_102011	CAG02122	6.26e-38	unnamed protein product [Tetraodon nigroviridis]	-1.95887	0.000922629
UF_Msa_AF_101104	XP_001377942	7.17e-08	PREDICTED: similar to MCM2 minichromosome maintenance deficient 2, mitotin (S. cerevisiae) [Monodelphis domestica]	-1.95782	0.013142
UF_Msa_AF_100127	AAI52524	1.47e-05	LOC557931 protein [Danio rerio]	-1.95761	0.0038976
UF_Msa_AF_107874	CAL91580	1.05e-11	alpha 2,8-sialyltransferase ST8Sia VI [Tetraodon nigroviridis]	-1.95662	0.00109898
UF_Msa_AF_101553	CAG10014	3.58e-17	unnamed protein product [Tetraodon nigroviridis]	-1.95583	0.000314822
UF_Msa_AF_108468	NP_001018313	1.54e-10	polypyrimidine tract binding protein 1 [Danio rerio] >gi|63100731|gb|AAH95372.1| Polypyrimidine tract binding protein 1 [Danio rerio]	-1.95393	0.00864886
UF_Msa_AF_103585	CAG02636	4.68e-12	unnamed protein product [Tetraodon nigroviridis]	-1.95094	0.000746942
UF_Msa_AF_104741	XP_001493019	1.7e-09	PREDICTED: similar to WD repeat domain, phosphoinositide interacting 2 [Equus caballus]	-1.94998	0.00628919
UF_Msa_AF_109182	AAH75764	9.19e-17	Zgc:55664 [Danio rerio]	-1.94967	0.00278668
UF_Msa_CF_119110	XP_700797	0.000126	PREDICTED: hypothetical protein, partial [Danio rerio]	-1.94631	0.00259591
UF_Msa_AF_109449	BAD96974	7.26e-05	fucose-1-phosphate guanyltransferase variant [Homo sapiens]	-1.9436	0.0120983
UF_Msa_AF_107202	NP_001038772	8.34e-09	hypothetical protein LOC724002 [Danio rerio] >gi|108742117|gb|AAI17590.1| Zgc:136367 [Danio rerio]	-1.94354	0.000542666
UF_Msa_AF_105501	CAG02153	5.44e-08	unnamed protein product [Tetraodon nigroviridis]	-1.94282	0.00834179
UF_Msa_AF_104868	CAG02718	0.000168	unnamed protein product [Tetraodon nigroviridis]	-1.93996	0.00291113
UF_Msa_AF_109949	CAG11431	2.34e-06	unnamed protein product [Tetraodon nigroviridis]	-1.93974	0.00221198
UF_Msa_AF_110156	CAG07690	7.8e-05	unnamed protein product [Tetraodon nigroviridis]	-1.93734	0.0171999
UF_Msa_AF_104767	XP_684328	2.28e-06	PREDICTED: hypothetical protein [Danio rerio]	-1.93463	4.19759e-05
UF_Msa_AF_100116	BAB71013	5.98e-07	unnamed protein product [Homo sapiens]	-1.93249	0.0185267
UF_Msa_AF_107613	ABB76649	2.42e-08	deleted in azoospermia-like protein [Lates calcarifer]	-1.9315	0.0165688
UF_Msa_AF_109224	AAI26017	3.58e-07	Unknown (protein for MGC:154793) [Xenopus laevis]	-1.93007	0.00147301
UF_Msa_AF_106698	CAG05860	3.51e-07	unnamed protein product [Tetraodon nigroviridis]	-1.92898	0.0141848
UF_Msa_AF_104120	XP_001632111	6.71e-07	predicted protein [Nematostella vectensis] >gi|156219162|gb|EDO40048.1| predicted protein [Nematostella vectensis]	-1.92869	0.00165185
UF_Msa_AF_105674	CAF95617	5.73e-05	unnamed protein product [Tetraodon nigroviridis]	-1.92854	0.0192034
UF_Msa_AF_107814	NP_001018380	1.14e-15	hypothetical protein LOC553565 [Danio rerio] >gi|63100564|gb|AAH95106.1| Zgc:109985 [Danio rerio]	-1.92364	0.0132489
UF_Msa_AF_105732	CAG00978	8.56e-14	unnamed protein product [Tetraodon nigroviridis]	-1.92305	0.011847
UF_Msa_AF_106713	CAF99318	3.43e-10	unnamed protein product [Tetraodon nigroviridis]	-1.92299	0.00752551
UF_Msa_AF_105896	EDP34703	0.000373	coatomer beta subunit, putative [Brugia malayi]	-1.92195	0.000250949
UF_Msa_AF_105644	CAG02567	0	unnamed protein product [Tetraodon nigroviridis]	-1.91982	0.00110671
UF_Msa_AF_101071	NP_001103572	5.22e-11	CTF18, chromosome transmission fidelity factor 18 homolog [Danio rerio] >gi|158253724|gb|AAI54158.1| Chtf18 protein [Danio rerio]	-1.91782	0.00390135
UF_Msa_AF_108804	CAG00903	9.34e-09	unnamed protein product [Tetraodon nigroviridis]	-1.91732	1.40787e-05
UF_Msa_AF_100897	CAG02636	7.92e-07	unnamed protein product [Tetraodon nigroviridis]	-1.91648	0.00668833
UF_Msa_AF_107991	CAF91909	1.94e-10	unnamed protein product [Tetraodon nigroviridis]	-1.91563	0.00405362
UF_Msa_AD_200127	AAB22151	0.000706	calmodulin, Ca(2+)-dependent ganglioside-binding protein [mice, brain, Peptide Partial, 57 aa, segment 3 of 3]	-1.91503	0.00435395
UF_Msa_CF_118665	CAF99243	0.000214	unnamed protein product [Tetraodon nigroviridis]	-1.91388	0.00230206
UF_Msa_AF_103174	NP_001002500	1.13e-33	otubain 1 [Danio rerio] >gi|49904583|gb|AAH76301.1| OTU domain, ubiquitin aldehyde binding 1 [Danio rerio]	-1.9105	0.00486164
UF_Msa_AF_104843	CAG08783	1.73e-10	unnamed protein product [Tetraodon nigroviridis]	-1.90882	0.00042764
UF_Msa_AF_109783	CAF90913	6.58e-39	unnamed protein product [Tetraodon nigroviridis]	-1.90278	1.37996e-05
UF_Msa_AF_106574	CAF89603	3.8e-09	unnamed protein product [Tetraodon nigroviridis]	-1.9012	0.000222717
UF_Msa_AF_103111	XP_001489439	7.48e-10	PREDICTED: hypothetical protein [Equus caballus]	-1.89628	0.000293074
UF_Msa_AF_104548	CAF91005	6.79e-08	unnamed protein product [Tetraodon nigroviridis]	-1.89479	0.00196181
UF_Msa_CF_122509	CAG09472	0.000832	unnamed protein product [Tetraodon nigroviridis]	-1.89415	0.00973877
UF_Msa_AF_101605	CAG04611	1.31e-14	unnamed protein product [Tetraodon nigroviridis]	-1.89273	0.017677
UF_Msa_AF_103746	CAG00211	2.09e-07	unnamed protein product [Tetraodon nigroviridis]	-1.89248	1.59598e-05
UF_Msa_AF_104891	Q05AM5	6.9e-13	Elongator complex protein 2 (ELP2) >gi|116284315|gb|AAI24389.1| Si:dkey-190l1.1 protein [Danio rerio]	-1.89083	0.00381975
UF_Msa_AF_109979	XP_707290	6.65e-06	PREDICTED: hypothetical protein LOC334827 isoform 2 [Danio rerio]	-1.89012	0.0114208
UF_Msa_AF_101477	BAD52075	1.98e-10	cyclin B3 [Oreochromis niloticus]	-1.88826	0.00374289
UF_Msa_CF_120225	CAM56698	0.000622	novel protein similar to vertebrate carnitine acetyltransferase (CRAT) [Danio rerio]	-1.88468	0.000604733
UF_Msa_AF_102603	CAG10014	1.04e-06	unnamed protein product [Tetraodon nigroviridis]	-1.8845	0.000881343
UF_Msa_AF_100143	NP_001025319	8.06e-12	hypothetical protein LOC560764 [Danio rerio] >gi|66911045|gb|AAH96792.1| Zgc:110079 [Danio rerio]	-1.88118	0.00568942
UF_Msa_AF_105692	CAG02457	5.85e-10	unnamed protein product [Tetraodon nigroviridis]	-1.881	0.0018636
UF_Msa_AF_102610	Q9YGN1	9.24e-13	Protein SAND >gi|3928166|emb|CAA09085.1| Sand [Takifugu rubripes]	-1.88045	0.00682086
UF_Msa_AF_107127	AAQ97825	1.36e-33	hypothetical protein p5326 [Danio rerio] >gi|45709072|gb|AAH67593.1| Zgc:63470 protein [Danio rerio]	-1.87972	0.0125488
UF_Msa_AF_106861	CAF97819	8.26e-38	unnamed protein product [Tetraodon nigroviridis]	-1.87798	0.00118548
UF_Msa_AF_110026	NP_001013558	9.28e-08	solute carrier family 39 (zinc transporter), member 9 [Danio rerio] >gi|82178668|sp|Q5BL29|S39A9_DANRE Zinc transporter SLC39A9 (Solute carrier family 39 member 9) >gi|60688090|gb|AAH90821.1| Zgc:101628 [Danio rerio]	-1.87081	0.00881085
UF_Msa_AF_105598	CAF95323	7.78e-06	unnamed protein product [Tetraodon nigroviridis]	-1.8706	0.000544187
UF_Msa_AF_107584	AAT01411	2.11e-17	vasa-like protein [Sparus aurata]	-1.86007	0.00281419
UF_Msa_AF_106396	CAG02153	3.47e-07	unnamed protein product [Tetraodon nigroviridis]	-1.85961	0.015462
UF_Msa_AF_106435	CAF93804	1.69e-11	unnamed protein product [Tetraodon nigroviridis]	-1.85853	0.000768249
UF_Msa_CF_124246	CAG13231	0.000369	unnamed protein product [Tetraodon nigroviridis]	-1.85763	0.00144574
UF_Msa_AF_108329	CAF95855	1.31e-06	unnamed protein product [Tetraodon nigroviridis]	-1.85653	0.00178552
UF_Msa_AF_102524	XP_878102	1.29e-09	PREDICTED: similar to pad-1-like isoform 5 [Bos taurus]	-1.85613	0.00448091
UF_Msa_CF_118813	XP_001339031	0.00028	PREDICTED: similar to MGC69314 protein [Danio rerio]	-1.85489	0.0104415
UF_Msa_AF_100715	AAI24107	1.67e-09	Bone morphogenetic protein 15 [Danio rerio]	-1.85446	0.00565563
UF_Msa_AF_101255	CAG01849	8.42e-09	unnamed protein product [Tetraodon nigroviridis]	-1.84881	0.00422931
UF_Msa_AF_101928	CAN87812	7.52e-05	novel protein [Danio rerio]	-1.84729	0.00814074
UF_Msa_AF_107817	XP_001331303	3.92e-16	PREDICTED: hypothetical protein [Danio rerio]	-1.84276	0.000123933
UF_Msa_AF_103069	AAI54662	1.85e-08	Unknown (protein for IMAGE:7051508) [Danio rerio]	-1.84252	0.0140096
UF_Msa_AF_102493	NP_938177	7.78e-20	transducer of ERBB2, 1a [Danio rerio] >gi|33604074|gb|AAH56290.1| Transducer of ERBB2, 1a [Danio rerio] >gi|46362434|gb|AAH66569.1| Transducer of ERBB2, 1a [Danio rerio]	-1.84069	0.00125813
UF_Msa_AF_108157	CAG10338	3.37e-05	unnamed protein product [Tetraodon nigroviridis]	-1.83874	0.00131961
UF_Msa_AF_100444	XP_001331218	8.96e-11	PREDICTED: hypothetical protein [Danio rerio]	-1.83856	0.00798555
UF_Msa_AF_102955	CAG03012	3e-06	unnamed protein product [Tetraodon nigroviridis]	-1.83794	0.00569552
UF_Msa_CF_123570	NP_001038585	0.000286	hypothetical protein LOC566831 [Danio rerio] >gi|94734241|emb|CAK04746.1| novel protein similar to vertebrate RAD21 homolog (S. pombe) (RAD21) [Danio rerio] >gi|94734316|emb|CAK10734.1| novel protein similar to vertebrate RAD21 homolog (S. pombe) (RAD21) [	-1.8378	0.0205778
UF_Msa_AF_102739	NP_001002707	3.9e-06	hypothetical protein LOC436980 [Danio rerio] >gi|125839108|ref|XP_001335024.1| PREDICTED: hypothetical protein [Danio rerio] >gi|49904475|gb|AAH76097.1| Zgc:92606 [Danio rerio]	-1.83625	0.000156212
UF_Msa_AF_104948	XP_001342032	8.49e-36	PREDICTED: hypothetical protein [Danio rerio]	-1.8318	0.0056583
UF_Msa_AF_103344	AAI53605	1.03e-06	Zgc:56407 [Danio rerio]	-1.83077	0.00340069
UF_Msa_AF_103574	CAG11026	2.74e-07	unnamed protein product [Tetraodon nigroviridis]	-1.8259	0.000367097
UF_Msa_AF_107521	CAF93082	4.2e-13	unnamed protein product [Tetraodon nigroviridis]	-1.82493	0.0169227
UF_Msa_AF_104357	CAF91514	0.000121	unnamed protein product [Tetraodon nigroviridis]	-1.82283	0.000652486
UF_Msa_AF_105293	CAG00080	1.22e-07	unnamed protein product [Tetraodon nigroviridis]	-1.82149	0.0163841
UF_Msa_AF_104117	CAG02984	1.52e-10	unnamed protein product [Tetraodon nigroviridis]	-1.8209	0.017177
UF_Msa_AF_105730	EDL30372	1.44e-08	mCG5768, isoform CRA_b [Mus musculus]	-1.81894	0.0070237
UF_Msa_AF_100199	CAF94078	0	unnamed protein product [Tetraodon nigroviridis]	-1.81814	0.0017596
UF_Msa_AF_106162	CAF98205	3.33e-05	unnamed protein product [Tetraodon nigroviridis]	-1.81657	0.0119537
UF_Msa_AF_101894	CAF96918	2.07e-07	unnamed protein product [Tetraodon nigroviridis]	-1.81477	0.00283091
UF_Msa_AF_106468	CAF89964	1.64e-16	unnamed protein product [Tetraodon nigroviridis]	-1.81459	0.000251049
UF_Msa_AF_100412	XP_001511011	7.1e-08	PREDICTED: similar to beta 1,4-N-acetylgalactosaminyltransferase-transferase-III [Ornithorhynchus anatinus]	-1.81387	0.00927001
UF_Msa_AF_104388	CAG08581	1.02e-06	unnamed protein product [Tetraodon nigroviridis]	-1.81198	0.00489428
UF_Msa_AF_109867	NP_001090034	1.87e-08	hypothetical protein LOC735107 [Xenopus laevis] >gi|66912039|gb|AAH97648.1| MGC114910 protein [Xenopus laevis]	-1.81158	0.0047833
UF_Msa_AF_103632	XP_001336130	7.06e-08	PREDICTED: hypothetical protein [Danio rerio]	-1.81073	0.00487567
UF_Msa_AF_109071	XP_001498450	1.37e-11	PREDICTED: similar to DEAD (Asp-Glu-Ala-As) box polypeptide 19B [Equus caballus]	-1.80898	0.00809659
UF_Msa_AF_106620	CAG08069	3.76e-09	unnamed protein product [Tetraodon nigroviridis]	-1.80861	0.00288822
UF_Msa_AF_106046	CAG02947	1.32e-06	unnamed protein product [Tetraodon nigroviridis]	-1.80848	0.0147624
UF_Msa_AF_100898	CAF98811	1.87e-08	unnamed protein product [Tetraodon nigroviridis]	-1.80782	0.00242133
UF_Msa_AF_110171	CAG01317	7.42e-05	unnamed protein product [Tetraodon nigroviridis]	-1.8069	0.0015605
UF_Msa_AF_106295	XP_001331664	2.46e-18	PREDICTED: hypothetical protein [Danio rerio]	-1.80588	5.19296e-05
UF_Msa_AF_101547	ABH07676	7.19e-08	cold-shock domain protein [Scophthalmus maximus]	-1.80575	0.00149042
UF_Msa_AF_103415	NP_001032461	1.86e-33	GrpE-like 1, mitochondrial [Danio rerio] >gi|81294299|gb|AAI08003.1| GrpE-like 1, mitochondrial [Danio rerio]	-1.80486	0.00791274
UF_Msa_AF_101612	XP_001507265	0.000368	PREDICTED: similar to p80/85 [Ornithorhynchus anatinus]	-1.80229	0.00396071
UF_Msa_AF_106564	CAF99668	8.47e-24	unnamed protein product [Tetraodon nigroviridis]	-1.80174	0.00416948
UF_Msa_AF_109181	ABK55618	2.34e-11	Nogo-C1 [Danio rerio]	-1.8012	0.00106532
UF_Msa_AF_102389	CAG06799	4.16e-08	unnamed protein product [Tetraodon nigroviridis]	-1.79437	0.0120685
UF_Msa_AF_101319	CAF89530	5.04e-07	unnamed protein product [Tetraodon nigroviridis]	-1.79068	0.00172761
UF_Msa_AF_100431	CAF92105	3.39e-10	unnamed protein product [Tetraodon nigroviridis]	-1.78958	0.0160463
UF_Msa_AF_104867	CAG08675	3.54e-07	unnamed protein product [Tetraodon nigroviridis]	-1.78833	0.0177079
UF_Msa_AF_101402	NP_001008650	1.5e-05	zinc finger, DHHC-type containing 13 [Danio rerio] >gi|56269606|gb|AAH86723.1| Zinc finger, DHHC-type containing 13 [Danio rerio]	-1.78766	0.00248306
UF_Msa_AF_108956	CAF96548	2.92e-37	unnamed protein product [Tetraodon nigroviridis]	-1.78448	0.0129875
UF_Msa_AF_108686	NP_001071261	8.99e-11	hypothetical protein LOC777751 [Danio rerio] >gi|117558191|gb|AAI25972.1| Zgc:154169 [Danio rerio]	-1.78326	0.0165749
UF_Msa_AF_100343	CAG07818	2.45e-08	unnamed protein product [Tetraodon nigroviridis]	-1.78124	0.0165024
UF_Msa_AF_108398	Q9YGN1	3.59e-12	Protein SAND >gi|3928166|emb|CAA09085.1| Sand [Takifugu rubripes]	-1.77638	0.00323763
UF_Msa_AF_104480	CAF98399	6.67e-06	unnamed protein product [Tetraodon nigroviridis]	-1.7751	0.00366595
UF_Msa_AF_100532	CAG09430	6.5e-11	unnamed protein product [Tetraodon nigroviridis]	-1.77324	0.00615562
UF_Msa_AF_102681	XP_001519285	3.21e-08	PREDICTED: similar to semaF cytoplasmic domain associated protein 1 [Ornithorhynchus anatinus]	-1.77043	0.000128276
UF_Msa_AF_103981	CAG05769	1.05e-06	unnamed protein product [Tetraodon nigroviridis]	-1.76985	0.0152274
UF_Msa_AF_109687	XP_689497	5.47e-43	PREDICTED: similar to Proteasome (prosome, macropain) subunit, alpha type, 2 [Danio rerio]	-1.76784	0.012296
UF_Msa_AF_109253	NP_001012304	4.74e-22	RNA binding motif protein 39a [Danio rerio] >gi|27882534|gb|AAH44487.1| RNA binding motif protein 39a [Danio rerio] >gi|94732310|emb|CAK04200.1| RNA-binding region (RNP1, RRM) containing 2 [Danio rerio]	-1.76667	0.00100597
UF_Msa_CF_121905	XP_001339587	1.93e-05	PREDICTED: hypothetical protein [Danio rerio]	-1.76542	0.00684387
UF_Msa_AF_109723	BAF85081	1.25e-12	unnamed protein product [Homo sapiens]	-1.76455	0.00180557
UF_Msa_AF_110277	CAG04177	1.14e-05	unnamed protein product [Tetraodon nigroviridis]	-1.76397	0.0170942
UF_Msa_AF_104909	AAH91892	8.25e-17	Im:7146988 protein [Danio rerio]	-1.76029	0.00286988
UF_Msa_AF_106377	CAF92436	1.04e-06	unnamed protein product [Tetraodon nigroviridis]	-1.75909	0.00165703
UF_Msa_AF_105454	NP_001002567	5.74e-10	hypothetical protein LOC436840 [Danio rerio] >gi|49904545|gb|AAH76231.1| Zgc:92754 [Danio rerio]	-1.75178	0.00943433
UF_Msa_AF_108401	ABD74629	1.32e-06	glutathione reductase [Dentex dentex]	-1.75104	0.0181844
UF_Msa_AF_107517	CAG03343	0	unnamed protein product [Tetraodon nigroviridis]	-1.75044	0.00364851
UF_Msa_AF_104756	AAH83505	1.19e-25	Arginyl-tRNA synthetase [Danio rerio]	-1.7501	0.00125253
UF_Msa_AF_105306	CAG08489	5.76e-05	unnamed protein product [Tetraodon nigroviridis]	-1.74916	0.00369475
UF_Msa_AF_105909	ABD65521	2.89e-09	chaperonin containing TCP1 subunit 8 [Ictalurus punctatus]	-1.7489	0.00231591
UF_Msa_AF_101988	CAF99373	8.96e-11	unnamed protein product [Tetraodon nigroviridis]	-1.74818	0.00872688
UF_Msa_AF_104832	CAG10577	4.36e-05	unnamed protein product [Tetraodon nigroviridis]	-1.74759	0.00881666
UF_Msa_AF_101880	XP_001501700	7.52e-05	PREDICTED: similar to nuclear transport receptor [Equus caballus]	-1.74482	0.00235707
UF_Msa_AF_105572	CAG06838	4.6e-07	unnamed protein product [Tetraodon nigroviridis]	-1.74156	0.0073513
UF_Msa_AF_102651	XP_699956	3.08e-22	PREDICTED: hypothetical protein [Danio rerio]	-1.74137	0.00747094
UF_Msa_AF_103232	EDL18995	0	BUD31 homolog (yeast), isoform CRA_a [Mus musculus] >gi|148687049|gb|EDL18996.1| BUD31 homolog (yeast), isoform CRA_a [Mus musculus] >gi|148687050|gb|EDL18997.1| BUD31 homolog (yeast), isoform CRA_a [Mus musculus] >gi|148687052|gb|EDL18999.1| BUD31 homolog	-1.74094	0.00146313
UF_Msa_AF_104171	CAG11653	1.99e-10	unnamed protein product [Tetraodon nigroviridis]	-1.73538	0.00873999
UF_Msa_AF_106502	CAF97320	1.75e-08	unnamed protein product [Tetraodon nigroviridis]	-1.73484	0.0178143
UF_Msa_AF_104391	CAF96355	1.68e-44	unnamed protein product [Tetraodon nigroviridis]	-1.73257	0.0127242
UF_Msa_AF_105903	CAG01959	3.63e-12	unnamed protein product [Tetraodon nigroviridis]	-1.7321	0.000155362
UF_Msa_AF_104625	CAF93535	5.39e-08	unnamed protein product [Tetraodon nigroviridis]	-1.73057	0.002602
UF_Msa_AF_104629	CAF98422	2.25e-24	unnamed protein product [Tetraodon nigroviridis]	-1.72759	0.00451452
UF_Msa_AF_107338	CAG03131	4.75e-12	unnamed protein product [Tetraodon nigroviridis]	-1.72565	0.00774931
UF_Msa_AF_100894	CAG10043	6.41e-09	unnamed protein product [Tetraodon nigroviridis]	-1.7254	0.000276002
UF_Msa_AF_100278	CAG02637	4.18e-08	unnamed protein product [Tetraodon nigroviridis]	-1.72398	0.0061788
UF_Msa_AF_104927	CAF99130	5.97e-17	unnamed protein product [Tetraodon nigroviridis]	-1.7232	0.00200176
UF_Msa_AF_106630	CAF96297	1.12e-05	unnamed protein product [Tetraodon nigroviridis]	-1.72239	0.00565326
UF_Msa_AF_108446	CAG05007	1.76e-06	unnamed protein product [Tetraodon nigroviridis]	-1.71285	0.00217964
UF_Msa_AF_101828	EDL12777	2.26e-31	methyltransferase 10 domain containing, isoform CRA_a [Mus musculus]	-1.71258	0.00166835
UF_Msa_AF_104194	AAL04170	6.84e-11	mismatch repair protein Msh6 [Danio rerio]	-1.71142	0.000369781
UF_Msa_AF_100945	CAG12697	4.19e-08	unnamed protein product [Tetraodon nigroviridis]	-1.70915	0.00100519
UF_Msa_AF_103167	XP_687560	9.63e-05	PREDICTED: similar to CDK5 regulatory subunit associated protein 2, [Danio rerio]	-1.70832	0.00350943
UF_Msa_AF_103454	CAG08982	1.77e-21	unnamed protein product [Tetraodon nigroviridis]	-1.70601	0.0106452
UF_Msa_AF_100422	NP_956798	5.61e-45	PRP31 pre-mRNA processing factor 31 homolog [Danio rerio] >gi|82187633|sp|Q7SXM7|PRP31_BRARE U4/U6 small nuclear ribonucleoprotein Prp31 (Pre-mRNA-processing factor 31) >gi|33416359|gb|AAH55531.1| PRP31 pre-mRNA processing factor 31 homolog (yeast) [Danio	-1.70527	0.000373638
UF_Msa_AF_108463	XP_001331595	3e-06	PREDICTED: hypothetical protein [Danio rerio]	-1.70427	0.00542488
UF_Msa_AF_101592	NP_001086985	7.52e-05	transmembrane protein 5 [Xenopus laevis] >gi|50414955|gb|AAH77860.1| Tmem5-prov protein [Xenopus laevis]	-1.70169	0.00681365
UF_Msa_AF_108766	NP_955988	9.49e-13	snurportin 1 [Danio rerio] >gi|38541763|gb|AAH62858.1| Snurportin 1 [Danio rerio]	-1.70164	0.00671344
UF_Msa_AF_109138	CAG09364	7.54e-19	unnamed protein product [Tetraodon nigroviridis]	-1.70102	0.0017712
UF_Msa_AF_102782	CAG06926	3e-11	unnamed protein product [Tetraodon nigroviridis]	-1.69935	0.0144861
UF_Msa_AF_104321	CAG06397	5.11e-06	unnamed protein product [Tetraodon nigroviridis]	-1.6955	0.000824979
UF_Msa_AF_104707	XP_700759	8e-17	PREDICTED: hypothetical protein [Danio rerio]	-1.69491	0.0124792
UF_Msa_AF_101499	CAG00498	8.66e-06	unnamed protein product [Tetraodon nigroviridis]	-1.69461	0.00550675
UF_Msa_AF_104319	XP_001506253	2.9e-09	PREDICTED: similar to zinc-finger protein [Ornithorhynchus anatinus]	-1.69396	0.00470022
UF_Msa_AF_103521	CAG11983	8.41e-14	unnamed protein product [Tetraodon nigroviridis]	-1.69341	0.0212042
UF_Msa_AF_100598	NP_001019590	6.86e-11	branched chain keto acid dehydrogenase E1, alpha polypeptide [Danio rerio] >gi|66267581|gb|AAH95157.1| Branched chain keto acid dehydrogenase E1, alpha polypeptide [Danio rerio] >gi|94733274|emb|CAK04295.1| novel protein similar to vertebrate branched chai	-1.68881	0.0204139
UF_Msa_AF_102210	CAG07034	7.35e-20	unnamed protein product [Tetraodon nigroviridis]	-1.68694	0.00443818
UF_Msa_AF_108393	CAG07023	6.61e-33	unnamed protein product [Tetraodon nigroviridis]	-1.68631	0.000112351
UF_Msa_AF_103860	CAF94562	2.85e-14	unnamed protein product [Tetraodon nigroviridis]	-1.68601	0.0128397
UF_Msa_AF_108514	CAF96501	2.11e-12	unnamed protein product [Tetraodon nigroviridis]	-1.68561	0.00139455
UF_Msa_AF_109942	AAI54642	2.98e-06	Unknown (protein for MGC:172293) [Danio rerio]	-1.68543	0.0181839
UF_Msa_AF_104961	CAG10268	1.42e-08	unnamed protein product [Tetraodon nigroviridis]	-1.68513	0.01585
UF_Msa_AF_103012	CAG08105	1.24e-12	unnamed protein product [Tetraodon nigroviridis]	-1.68446	0.0123263
UF_Msa_AF_108572	CAG06397	4.19e-10	unnamed protein product [Tetraodon nigroviridis]	-1.68434	0.0145826
UF_Msa_AF_108436	CAG02144	2.76e-07	unnamed protein product [Tetraodon nigroviridis]	-1.68395	0.00245098
UF_Msa_AF_102172	CAF99630	7.59e-14	unnamed protein product [Tetraodon nigroviridis]	-1.68394	0.00876387
UF_Msa_AF_104063	AAB96360	4.81e-32	RNA helicase [Takifugu rubripes]	-1.68249	0.0199714
UF_Msa_AF_107649	CAF90162	3.2e-17	unnamed protein product [Tetraodon nigroviridis]	-1.68243	0.00969998
UF_Msa_AF_106725	XP_419942	2.51e-33	PREDICTED: similar to Cleavage and Polyadenylation Specifity Factor protein [Gallus gallus]	-1.68087	0.00204296
UF_Msa_AF_100878	CAF98154	1.31e-09	unnamed protein product [Tetraodon nigroviridis]	-1.6808	0.00790985
UF_Msa_AF_104967	AAH65943	0.000832	Dlst protein [Danio rerio]	-1.68032	0.00100838
UF_Msa_AF_110083	XP_001340239	2.88e-09	PREDICTED: hypothetical protein [Danio rerio]	-1.67924	0.00155415
UF_Msa_AF_101892	XP_001331742	3.21e-08	PREDICTED: hypothetical protein [Danio rerio]	-1.67718	0.0153508
UF_Msa_CF_122487	XP_001334364	4.33e-05	PREDICTED: similar to serologically defined colon cancer antigen 3 [Danio rerio]	-1.67715	0.0024589
UF_Msa_AF_101213	XP_001332451	2.59e-05	PREDICTED: similar to High density lipoprotein-binding protein (vigilin) isoform 1 [Danio rerio]	-1.67305	0.00236598
UF_Msa_AF_104431	CAG06449	1.95e-05	unnamed protein product [Tetraodon nigroviridis]	-1.67241	0.017238
UF_Msa_CF_123905	XP_001345654	8.71e-06	PREDICTED: hypothetical protein [Danio rerio]	-1.66837	0.019953
UF_Msa_AF_106462	CAF98809	9.91e-10	unnamed protein product [Tetraodon nigroviridis]	-1.66525	0.0153761
UF_Msa_AF_102192	CAG00034	5.11e-06	unnamed protein product [Tetraodon nigroviridis]	-1.66313	9.14949e-05
UF_Msa_AF_106818	BAB61754	2.96e-24	zinc finger protein YGHLC3HC4 [Seriola quinqueradiata]	-1.65979	0.000532345
UF_Msa_AF_106717	CAF96443	0	unnamed protein product [Tetraodon nigroviridis]	-1.65933	0.00666719
UF_Msa_AF_105584	CAG12185	0.000406	unnamed protein product [Tetraodon nigroviridis]	-1.65918	0.00530374
UF_Msa_AF_106381	ABS70789	6.86e-11	CDK5 regulatory subunit associated protein 3 [Astatotilapia burtoni]	-1.65406	0.0077751
UF_Msa_AF_109523	CAF98406	2.72e-18	unnamed protein product [Tetraodon nigroviridis]	-1.65396	0.0135443
UF_Msa_AF_105189	CAG07237	1.3e-09	unnamed protein product [Tetraodon nigroviridis]	-1.65376	0.016073
UF_Msa_AF_100900	XP_001504166	4.48e-10	PREDICTED: similar to B12 protein [Equus caballus]	-1.64934	0.00415375
UF_Msa_AF_108984	NP_001080761	2.75e-12	ATP-binding cassette, sub-family E (OABP), member 1 [Xenopus laevis] >gi|28302203|gb|AAH46573.1| Abce1-prov protein [Xenopus laevis]	-1.64797	0.0127085
UF_Msa_AF_108670	CAG05130	3.33e-05	unnamed protein product [Tetraodon nigroviridis]	-1.64674	0.0136067
UF_Msa_AF_106682	CAF99372	9.3e-08	unnamed protein product [Tetraodon nigroviridis]	-1.64415	0.00830847
UF_Msa_AF_102153	CAG11325	5.73e-05	unnamed protein product [Tetraodon nigroviridis]	-1.64198	0.00354928
UF_Msa_AF_104855	CAG04434	8.34e-19	unnamed protein product [Tetraodon nigroviridis]	-1.64141	0.0018039
UF_Msa_AF_101266	XP_690918	1.05e-11	PREDICTED: hypothetical protein [Danio rerio]	-1.63911	0.0206636
UF_Msa_CF_127272	CAG08886	0.000276	unnamed protein product [Tetraodon nigroviridis]	-1.63678	0.0030653
UF_Msa_AF_103210	EDL32223	7.63e-15	guanosine diphosphate (GDP) dissociation inhibitor 2, isoform CRA_b [Mus musculus]	-1.6341	0.0165398
UF_Msa_AF_101654	CAN88151	4.36e-15	novel protein similar to vertebrate syntaxin 12 (STX12) [Danio rerio]	-1.63336	0.00104198
UF_Msa_AF_106259	NP_001017654	1.2e-39	tetratricopeptide repeat domain 5 [Danio rerio] >gi|62202653|gb|AAH93176.1| Tetratricopeptide repeat domain 5 [Danio rerio]	-1.63287	0.0198202
UF_Msa_AF_105327	CAG08615	7.95e-07	unnamed protein product [Tetraodon nigroviridis]	-1.63111	0.000340443
UF_Msa_AF_109065	CAF95687	4.71e-07	unnamed protein product [Tetraodon nigroviridis]	-1.6309	0.0182719
UF_Msa_AF_103449	CAG09745	2.16e-19	unnamed protein product [Tetraodon nigroviridis]	-1.62609	0.0116773
UF_Msa_AF_104828	CAG03779	9.83e-05	unnamed protein product [Tetraodon nigroviridis]	-1.62599	0.0191769
UF_Msa_AF_105914	CAG00034	2.19e-09	unnamed protein product [Tetraodon nigroviridis]	-1.6251	8.69887e-05
UF_Msa_AF_101464	XP_001339597	7.1e-08	PREDICTED: hypothetical protein isoform 1 [Danio rerio]	-1.62509	0.00584238
UF_Msa_AF_107399	CAG09129	1.13e-05	unnamed protein product [Tetraodon nigroviridis]	-1.62337	0.00732941
UF_Msa_AF_102415	XP_784892	0.000642	PREDICTED: similar to UTP18 protein [Strongylocentrotus purpuratus] >gi|115936398|ref|XP_001180509.1| PREDICTED: similar to UTP18 protein [Strongylocentrotus purpuratus]	-1.62176	0.000127352
UF_Msa_AF_108251	CAF89715	1.16e-10	unnamed protein product [Tetraodon nigroviridis]	-1.61755	0.0038214
UF_Msa_AF_105719	CAG13154	2.8e-37	unnamed protein product [Tetraodon nigroviridis]	-1.6174	0.00538106
UF_Msa_AF_102822	CAF93269	4.93e-09	unnamed protein product [Tetraodon nigroviridis]	-1.61622	0.00407151
UF_Msa_AF_108765	XP_535306	8.34e-09	PREDICTED: similar to bromodomain containing 7 [Canis familiaris]	-1.6155	0.0114893
UF_Msa_AF_101665	NP_001038663	5.42e-08	hook homolog 1 [Danio rerio] >gi|55251119|emb|CAH69008.1| novel protein similar to vertebrate hook homolog 1 (Drosophila) (HOOK1) [Danio rerio]	-1.61385	0.0043863
UF_Msa_AF_102631	CAG11025	3.02e-06	unnamed protein product [Tetraodon nigroviridis]	-1.61203	0.00342378
UF_Msa_AF_104057	NP_956526	3.3e-05	polymerase (RNA) III (DNA directed) polypeptide C [Danio rerio] >gi|54039272|sp|Q7ZUX1|RPC3_DANRE DNA-directed RNA polymerase III subunit RPC3 (RNA polymerase III subunit C3) (DNA-directed RNA polymerase III subunit C) >gi|28278013|gb|AAH46092.1| Polymeras	-1.60975	0.0210746
UF_Msa_AF_109225	CAF93725	3.42e-10	unnamed protein product [Tetraodon nigroviridis]	-1.6085	0.000355135
UF_Msa_AF_101445	CAG12593	2.92e-14	unnamed protein product [Tetraodon nigroviridis]	-1.60759	0.00556461
UF_Msa_AF_109078	XP_694847	6.88e-11	PREDICTED: hypothetical protein [Danio rerio]	-1.60663	0.0211472
UF_Msa_AF_108823	XP_001632540	5.31e-16	predicted protein [Nematostella vectensis] >gi|156219597|gb|EDO40477.1| predicted protein [Nematostella vectensis]	-1.60556	0.00131823
UF_Msa_AF_100228	CAF99858	7.37e-05	unnamed protein product [Tetraodon nigroviridis]	-1.60521	0.00744691
UF_Msa_AF_102322	NP_998181	1.11e-08	thioredoxin domain containing 5 [Danio rerio] >gi|34784103|gb|AAH57499.1| Thioredoxin domain containing 5 [Danio rerio]	-1.6008	0.00495504
UF_Msa_AF_101265	BAF85781	1.61e-07	unnamed protein product [Homo sapiens]	-1.59922	0.0124962
UF_Msa_AF_107848	CAG08708	1.63e-22	unnamed protein product [Tetraodon nigroviridis]	-1.59858	0.00549699
UF_Msa_AF_104196	NP_956077	4.74e-12	kelch-like 11 [Danio rerio] >gi|28277814|gb|AAH45881.1| Kelch-like 11 (Drosophila) [Danio rerio]	-1.59644	0.00315222
UF_Msa_AF_105175	CAG02578	1.8e-21	unnamed protein product [Tetraodon nigroviridis]	-1.59432	0.000415768
UF_Msa_AF_100792	XP_001337775	2.15e-22	PREDICTED: hypothetical protein, partial [Danio rerio]	-1.59373	0.00118886
UF_Msa_AF_109678	XP_001346318	9.19e-26	PREDICTED: similar to CCR4-NOT transcription complex, subunit 8 [Danio rerio]	-1.59364	0.00802507
UF_Msa_CF_127025	CAG00923	0.000826	unnamed protein product [Tetraodon nigroviridis]	-1.59322	0.000720868
UF_Msa_AF_107982	NP_001002321	1.68e-24	hypothetical protein LOC436593 [Danio rerio] >gi|49899174|gb|AAH75759.1| Zgc:86657 [Danio rerio]	-1.59209	0.00795309
UF_Msa_AF_105702	CAF92432	3.01e-21	unnamed protein product [Tetraodon nigroviridis]	-1.58958	0.00410176
UF_Msa_AF_105491	NP_956288	1.88e-13	transcription elongation factor A (SII) 1 [Danio rerio] >gi|31418820|gb|AAH53177.1| Transcription elongation factor A (SII), 1 [Danio rerio]	-1.5891	0.0133726
UF_Msa_AF_107617	NP_001070131	4.42e-10	hypothetical protein LOC767725 [Danio rerio] >gi|115313802|gb|AAI24250.1| Zgc:153107 [Danio rerio]	-1.58755	0.0044562
UF_Msa_AF_102655	AAI54262	0	Adipor2 protein [Danio rerio]	-1.58668	0.0180912
UF_Msa_AF_106270	CAG06546	7.35e-05	unnamed protein product [Tetraodon nigroviridis]	-1.58473	0.000580468
UF_Msa_AF_106936	XP_700063	1.09e-08	PREDICTED: similar to 3-hydroxymethyl-3-methylglutaryl-Coenzyme A lyase-like 1 [Danio rerio] >gi|159155051|gb|AAI54588.1| Unknown (protein for MGC:172206) [Danio rerio]	-1.58383	0.0055366
UF_Msa_AF_100547	CAF91490	0.000127	unnamed protein product [Tetraodon nigroviridis]	-1.5834	0.0109014
UF_Msa_AF_104461	CAF94987	4.17e-10	unnamed protein product [Tetraodon nigroviridis]	-1.58138	0.00454215
UF_Msa_AF_105885	CAF91735	3.79e-09	unnamed protein product [Tetraodon nigroviridis]	-1.57557	0.00674965
UF_Msa_AF_106600	CAG00952	1.09e-10	unnamed protein product [Tetraodon nigroviridis]	-1.57221	0.0107122
UF_Msa_AF_100683	CAF98108	1.18e-15	unnamed protein product [Tetraodon nigroviridis]	-1.57196	0.0187019
UF_Msa_AF_105315	XP_421826	5e-14	PREDICTED: similar to thioredoxin-like [Gallus gallus]	-1.57103	0.000948049
UF_Msa_AF_105825	CAG12814	3.97e-06	unnamed protein product [Tetraodon nigroviridis]	-1.57008	0.0075516
UF_Msa_AF_100178	NP_956856	4.93e-09	calcium regulated heat stable protein 1 [Danio rerio] >gi|33989487|gb|AAH56576.1| Calcium regulated heat stable protein 1 [Danio rerio]	-1.56857	0.00202574
UF_Msa_AF_103712	CAF97495	5.09e-06	unnamed protein product [Tetraodon nigroviridis]	-1.56583	0.0097488
UF_Msa_AD_200131	ABL95955	0	follistatin [Micropterus salmoides]	-1.56489	0.00155404
UF_Msa_AF_103085	NP_001070739	9.67e-08	hypothetical protein LOC768125 [Danio rerio] >gi|94732232|emb|CAK04550.1| novel protein [Danio rerio] >gi|115528178|gb|AAI24787.1| Zgc:153990 [Danio rerio]	-1.56362	0.000486557
UF_Msa_AF_109054	CAG09745	8.18e-14	unnamed protein product [Tetraodon nigroviridis]	-1.56353	0.0139239
UF_Msa_AF_102672	CAG04715	2.49e-13	unnamed protein product [Tetraodon nigroviridis]	-1.56331	0.0148946
UF_Msa_AF_101419	NP_001086959	1.19e-07	MGC80480 protein [Xenopus laevis] >gi|50414911|gb|AAH77824.1| MGC80480 protein [Xenopus laevis]	-1.56241	0.00700085
UF_Msa_AF_108904	AAH59195	8.47e-09	Unknown (protein for MGC:66141) [Danio rerio]	-1.56219	0.00588165
UF_Msa_AF_102769	CAG04691	1.9e-08	unnamed protein product [Tetraodon nigroviridis]	-1.5615	0.00553039
UF_Msa_AF_102374	ABQ22467	3.65e-12	mitochondrial NADH dehydrogenase (ubiquinone) flavoprotein 1 precursor-like protein [Callithrix jacchus]	-1.55995	0.00589468
UF_Msa_AF_107132	CAF96880	1.01e-06	unnamed protein product [Tetraodon nigroviridis]	-1.55842	0.01079
UF_Msa_AF_104660	CAF93439	8.39e-09	unnamed protein product [Tetraodon nigroviridis]	-1.55654	0.0180871
UF_Msa_AF_101908	CAG03554	2.28e-11	unnamed protein product [Tetraodon nigroviridis]	-1.55236	0.00061943
UF_Msa_AF_106748	CAG00419	1.29e-09	unnamed protein product [Tetraodon nigroviridis]	-1.55183	0.00871584
UF_Msa_AF_106576	NP_001004651	1.35e-20	NADH dehydrogenase (ubiquinone) Fe-S protein 6 [Danio rerio] >gi|51858948|gb|AAH81528.1| NADH dehydrogenase (ubiquinone) Fe-S protein 6 [Danio rerio]	-1.55031	0.00119629
UF_Msa_AF_101093	CAG03871	3.42e-10	unnamed protein product [Tetraodon nigroviridis]	-1.54813	0.0141182
UF_Msa_AF_103250	CAF96076	8.48e-21	unnamed protein product [Tetraodon nigroviridis]	-1.54775	0.00032479
UF_Msa_AF_102432	XP_001331664	1.73e-11	PREDICTED: hypothetical protein [Danio rerio]	-1.54711	0.0122342
UF_Msa_AF_109018	CAI21284	3.68e-09	novel protein (zgc:55575) [Danio rerio]	-1.54677	0.0036929
UF_Msa_AF_101727	XP_001603792	0.000628	PREDICTED: similar to ENSANGP00000021964 [Nasonia vitripennis]	-1.54557	0.00535439
UF_Msa_AF_107854	ABW82164	5.21e-06	sprouty 2 [Pantherophis guttatus]	-1.54554	0.0173482
UF_Msa_AF_108640	CAF92724	1.09e-08	unnamed protein product [Tetraodon nigroviridis]	-1.54049	0.00238212
UF_Msa_AF_101280	CAG06646	5.08e-11	unnamed protein product [Tetraodon nigroviridis]	-1.53909	0.00101008
UF_Msa_CF_122403	CAF90519	0.000204	unnamed protein product [Tetraodon nigroviridis]	-1.53852	0.00219966
UF_Msa_AF_110201	CAF99602	5.7e-15	unnamed protein product [Tetraodon nigroviridis]	-1.53682	0.00411419
UF_Msa_AF_110197	CAG07263	1.11e-08	unnamed protein product [Tetraodon nigroviridis]	-1.53579	0.0045668
UF_Msa_AF_108634	CAF94924	4.85e-09	unnamed protein product [Tetraodon nigroviridis]	-1.5325	0.00270906
UF_Msa_AF_100516	CAG03014	8.99e-11	unnamed protein product [Tetraodon nigroviridis]	-1.53114	0.0197989
UF_Msa_AF_104430	CAG06271	6.99e-21	unnamed protein product [Tetraodon nigroviridis]	-1.52561	0.00578975
UF_Msa_AF_109507	XP_001508243	6.05e-07	PREDICTED: similar to STRN protein [Ornithorhynchus anatinus]	-1.52536	0.00653159
UF_Msa_AF_104529	CAG11468	2.55e-05	unnamed protein product [Tetraodon nigroviridis]	-1.52469	0.016679
UF_Msa_AF_103864	CAG12136	1.44e-08	unnamed protein product [Tetraodon nigroviridis]	-1.52121	0.0208042
UF_Msa_AF_102860	XP_001346709	5.68e-05	PREDICTED: similar to LOC495226 protein, partial [Danio rerio]	-1.51924	0.0111479
UF_Msa_AF_107971	CAG05001	1.73e-39	unnamed protein product [Tetraodon nigroviridis]	-1.51775	0.00330825
UF_Msa_AF_100290	XP_001505255	5.26e-11	PREDICTED: similar to BPOZ splice variant type3 isoform 2 [Ornithorhynchus anatinus]	-1.51719	0.00586709
UF_Msa_AF_109922	CAG10869	2.9e-06	unnamed protein product [Tetraodon nigroviridis]	-1.51625	0.0105624
UF_Msa_AF_108806	CAF94198	1.36e-18	unnamed protein product [Tetraodon nigroviridis]	-1.51552	0.00319761
UF_Msa_AF_107206	CAG03587	9.78e-15	unnamed protein product [Tetraodon nigroviridis]	-1.51404	0.0148574
UF_Msa_AF_108913	BAE88251	2.44e-23	unnamed protein product [Macaca fascicularis]	-1.51193	0.00365089
UF_Msa_AF_105111	XP_001502320	0.00045	PREDICTED: similar to suppression of tumorigenicity 13 (colon carcinoma) (Hsp70 interacting protein) [Equus caballus]	-1.50891	0.0196365
UF_Msa_AF_106268	CAG08166	1.75e-06	unnamed protein product [Tetraodon nigroviridis]	-1.50671	0.0128762
UF_Msa_AF_101756	CAG02087	5.64e-05	unnamed protein product [Tetraodon nigroviridis]	-1.50441	0.0112523
UF_Msa_AF_109954	NP_571583	3.39e-10	coatomer protein complex, subunit zeta 1 [Danio rerio] >gi|7259356|dbj|BAA92783.1| nonclathrin coat protein zeta1-COP [Danio rerio]	1.49964	0.0181438
UF_Msa_AF_106180	NP_996983	2.08e-17	hypothetical protein LOC404632 [Danio rerio] >gi|42542464|gb|AAH66516.1| Zgc:77041 protein [Danio rerio] >gi|116284171|gb|AAI24419.1| Zgc:77041 [Danio rerio]	1.50007	0.0178526
UF_Msa_AF_104389	CAG12605	2.64e-07	unnamed protein product [Tetraodon nigroviridis]	1.50182	0.00951487
UF_Msa_AF_103281	XP_872607	7.81e-07	PREDICTED: similar to tetratricopeptide repeat domain 8 [Bos taurus]	1.50189	0.0119645
UF_Msa_AF_110037	CAG11163	7.29e-12	unnamed protein product [Tetraodon nigroviridis]	1.5019	0.00601599
UF_Msa_AF_102474	CAF95585	3.64e-17	unnamed protein product [Tetraodon nigroviridis]	1.50207	0.0118148
UF_Msa_AF_105806	CAG09037	3.06e-25	unnamed protein product [Tetraodon nigroviridis]	1.50316	0.00459107
UF_Msa_AF_107662	NP_001003999	2.3e-05	hypothetical protein LOC445495 [Danio rerio] >gi|125803590|ref|XP_001332760.1| PREDICTED: hypothetical protein [Danio rerio] >gi|125803620|ref|XP_001333349.1| PREDICTED: hypothetical protein [Danio rerio] >gi|51329808|gb|AAH80225.1| Zgc:100814 [Danio rerio	1.50383	0.0128998
UF_Msa_AF_105443	CAF91151	4.25e-13	unnamed protein product [Tetraodon nigroviridis]	1.5061	0.000505116
UF_Msa_AF_103742	XP_001510700	3.1e-07	PREDICTED: similar to leucine rich protein [Ornithorhynchus anatinus]	1.50775	0.00456681
UF_Msa_AF_104137	CAG07103	1.52e-30	unnamed protein product [Tetraodon nigroviridis]	1.50851	0.0089213
UF_Msa_AF_102177	CAF93954	1.82e-08	unnamed protein product [Tetraodon nigroviridis]	1.50939	0.00557029
UF_Msa_AF_109151	XP_001333176	4.9e-14	PREDICTED: hypothetical protein [Danio rerio]	1.51029	0.00654567
UF_Msa_AF_106985	CAF99862	0	unnamed protein product [Tetraodon nigroviridis]	1.51034	0.0180444
UF_Msa_AF_108013	CAG07046	1.43e-08	unnamed protein product [Tetraodon nigroviridis]	1.51069	0.00157377
UF_Msa_AF_101810	CAG13153	4.04e-11	unnamed protein product [Tetraodon nigroviridis]	1.51109	0.0147293
UF_Msa_AF_109604	CAG08391	0	unnamed protein product [Tetraodon nigroviridis]	1.51196	0.00541271
UF_Msa_AF_106711	CAG13157	2.43e-17	unnamed protein product [Tetraodon nigroviridis]	1.5126	0.00100795
UF_Msa_AF_103530	AAH59488	5.27e-11	ATPase, H+ transporting, lysosomal, V1 subunit H [Danio rerio] >gi|47937977|gb|AAH71441.1| ATPase, H+ transporting, lysosomal, V1 subunit H [Danio rerio]	1.51412	0.0113019
UF_Msa_AF_107945	CAF89752	7.88e-07	unnamed protein product [Tetraodon nigroviridis]	1.51625	0.0108701
UF_Msa_AF_109262	CAG10979	9.22e-08	unnamed protein product [Tetraodon nigroviridis]	1.51656	0.00233193
UF_Msa_AF_109111	CAF89685	0.000168	unnamed protein product [Tetraodon nigroviridis]	1.51665	0.0158618
UF_Msa_AF_108945	CAG01979	8.01e-12	unnamed protein product [Tetraodon nigroviridis]	1.51806	0.00833409
UF_Msa_AF_105240	CAF90559	7.08e-08	unnamed protein product [Tetraodon nigroviridis]	1.51926	0.00826761
UF_Msa_AF_102796	CAF98158	0	unnamed protein product [Tetraodon nigroviridis]	1.51952	0.013055
UF_Msa_AF_108377	CAF91420	1.34e-16	unnamed protein product [Tetraodon nigroviridis]	1.52007	0.0169505
UF_Msa_AF_108549	XP_001366199	1.46e-13	PREDICTED: hypothetical protein [Monodelphis domestica]	1.52267	0.0166677
UF_Msa_AF_109996	AAO86705	0	phospholipid hydroperoxide glutathione peroxidase B [Danio rerio]	1.52348	0.00632195
UF_Msa_AF_104797	CAG03638	1.54e-07	unnamed protein product [Tetraodon nigroviridis]	1.52609	0.0143145
UF_Msa_AF_108798	CAG06698	1.23e-31	unnamed protein product [Tetraodon nigroviridis]	1.52628	0.00550818
UF_Msa_AF_102068	NP_001002409	2.56e-08	hypothetical protein LOC436682 [Danio rerio] >gi|49902931|gb|AAH76171.1| Zgc:92689 [Danio rerio] >gi|156230446|gb|AAI52179.1| Zgc:92689 [Danio rerio]	1.52732	0.00161147
UF_Msa_AF_101884	NP_001005601	1.09e-18	hypothetical protein LOC449559 [Danio rerio] >gi|82180983|sp|Q641M3|TMM18_BRARE Transmembrane protein 18 >gi|51895983|gb|AAH82297.1| Zgc:101011 [Danio rerio]	1.52758	0.00203436
UF_Msa_AF_100239	NP_956126	4.42e-35	thymidine kinase 1 [Danio rerio] >gi|28277511|gb|AAH44148.1| Thymidine kinase 1, soluble [Danio rerio] >gi|37780420|gb|AAO64437.1| thymidine kinase 1 [Danio rerio]	1.5291	0.000905618
UF_Msa_AF_104826	NP_956211	5.05e-08	synaptojanin 2 binding protein [Danio rerio] >gi|28277922|gb|AAH45991.1| Zgc:56207 [Danio rerio]	1.53071	0.0123351
UF_Msa_AF_101904	NP_001017739	0.000359	hypothetical protein LOC550434 [Danio rerio] >gi|62204600|gb|AAH93212.1| Zgc:112133 [Danio rerio]	1.53302	0.00896673
UF_Msa_AF_106135	CAF90068	1.32e-06	unnamed protein product [Tetraodon nigroviridis]	1.5337	0.0193763
UF_Msa_AF_109258	CAG03514	1.69e-09	unnamed protein product [Tetraodon nigroviridis]	1.53452	0.0165996
UF_Msa_AF_103123	CAG07798	0	unnamed protein product [Tetraodon nigroviridis]	1.5346	0.0045384
UF_Msa_AF_108081	XP_001340448	0.000122	PREDICTED: hypothetical protein [Danio rerio]	1.53598	0.00374148
UF_Msa_AF_102097	NP_957254	1.4e-10	ATPase, H+ transporting, V1 subunit D [Danio rerio] >gi|68436373|ref|XP_687668.1| PREDICTED: hypothetical protein [Danio rerio] >gi|28278870|gb|AAH45370.1| ATPase, H+ transporting, V1 subunit D [Danio rerio] >gi|157888746|emb|CAP09383.1| ATPase, H+ transpo	1.53676	0.00108883
UF_Msa_AF_108386	NP_001032781	4.16e-23	hypothetical protein LOC567565 [Danio rerio] >gi|77567598|gb|AAI07496.1| Zgc:123172 [Danio rerio]	1.53746	0.00389687
UF_Msa_AF_107812	CAG25527	1.29e-32	putative FK506-binding protein [Suberites ficus]	1.53751	0.0112094
UF_Msa_CF_124051	CAF99756	0.000478	unnamed protein product [Tetraodon nigroviridis]	1.53783	0.00552062
UF_Msa_AF_102440	AAI29298	1.54e-14	Unknown (protein for IMAGE:8147977) [Danio rerio]	1.53888	0.00192844
UF_Msa_AF_109989	NP_956807	3.71e-29	hypothetical protein LOC393485 [Danio rerio] >gi|33585747|gb|AAH55580.1| Zgc:66282 [Danio rerio]	1.53973	0.00224603
UF_Msa_AF_106558	CAG07309	0	unnamed protein product [Tetraodon nigroviridis]	1.54111	0.00928216
UF_Msa_CF_122979	CAG03606	0.000476	unnamed protein product [Tetraodon nigroviridis]	1.5416	0.00909844
UF_Msa_AF_107121	CAF92868	1.24e-32	unnamed protein product [Tetraodon nigroviridis]	1.54536	0.0129036
UF_Msa_AF_100576	NP_001014389	6.48e-09	hypothetical protein LOC541554 [Danio rerio] >gi|82178433|sp|Q58EJ9|MOSC1_BRARE MOSC domain-containing protein 1, mitochondrial precursor >gi|61402835|gb|AAH91870.1| Zgc:110783 [Danio rerio]	1.54595	0.00952075
UF_Msa_AF_100238	CAG09882	1.98e-05	unnamed protein product [Tetraodon nigroviridis]	1.54606	0.0115464
UF_Msa_AF_104617	XP_001339265	3.75e-05	PREDICTED: hypothetical protein LOC445155 [Danio rerio]	1.54648	0.0078712
UF_Msa_AF_108740	CAG01273	5.5e-08	unnamed protein product [Tetraodon nigroviridis]	1.54693	0.00102231
UF_Msa_AD_200309	AAR15339	0	glutathione peroxidase-4 [Micropterus salmoides]	1.55034	0.0131136
UF_Msa_AF_103452	CAG07868	2.06e-17	unnamed protein product [Tetraodon nigroviridis]	1.55044	0.00698523
UF_Msa_AF_108227	NP_001018487	4.27e-05	hypothetical protein LOC553678 [Danio rerio] >gi|63101984|gb|AAH95670.1| Zgc:112102 [Danio rerio]	1.55066	0.00464783
UF_Msa_AF_103802	CAF88922	3.09e-32	unnamed protein product [Tetraodon nigroviridis]	1.55108	0.0201843
UF_Msa_AF_109128	NP_001038655	5.85e-10	hypothetical protein LOC569841 [Danio rerio] >gi|133778758|gb|AAI34081.1| Si:ch211-85e10.6 protein [Danio rerio]	1.55139	0.00457356
UF_Msa_AF_107907	NP_001002112	0	hypothetical protein LOC415202 [Danio rerio] >gi|48734692|gb|AAH71482.1| Zgc:86833 [Danio rerio]	1.55139	0.00934807
UF_Msa_AF_100462	XP_001493398	4.78e-12	PREDICTED: similar to cell cycle checkpoint protein CHFR [Equus caballus]	1.55262	0.00106738
UF_Msa_AF_105325	CAF99132	4.24e-18	unnamed protein product [Tetraodon nigroviridis]	1.55405	0.00132494
UF_Msa_AF_108969	CAG10523	8.16e-21	unnamed protein product [Tetraodon nigroviridis]	1.55544	0.0168327
UF_Msa_AF_106512	NP_001016441	5.39e-26	splicing factor 3b, subunit 5, 10kDa [Xenopus tropicalis] >gi|76780360|gb|AAI06479.1| MGC131202 protein [Xenopus laevis] >gi|110645757|gb|AAI18871.1| Splicing factor 3b, subunit 5, 10kDa [Xenopus tropicalis]	1.55652	0.00145156
UF_Msa_AD_200225	CAF96443	5.99e-11	unnamed protein product [Tetraodon nigroviridis]	1.55657	0.00340242
UF_Msa_AF_107779	XP_001505877	5.48e-23	PREDICTED: similar to MGC80692 protein [Ornithorhynchus anatinus]	1.557	0.0134123
UF_Msa_AF_103555	NP_001017796	1.58e-42	hypothetical protein LOC550494 [Danio rerio] >gi|62205324|gb|AAH93144.1| Zgc:111984 [Danio rerio]	1.5573	0.00305398
UF_Msa_CF_117757	CAF98702	0.000488	unnamed protein product [Tetraodon nigroviridis]	1.55745	0.00611052
UF_Msa_AF_109721	CAF99850	0	unnamed protein product [Tetraodon nigroviridis]	1.55877	0.000819455
UF_Msa_AF_106849	AAX61153	6.93e-26	glucosamine-6-phosphate deaminase 2 [Oreochromis mossambicus]	1.55936	0.0172219
UF_Msa_AF_108365	CAF93791	5.8e-15	unnamed protein product [Tetraodon nigroviridis]	1.5599	0.0161652
UF_Msa_AF_103127	XP_508097	2.11e-36	PREDICTED: hypothetical protein [Pan troglodytes] >gi|119569643|gb|EAW49258.1| hCG1818511, isoform CRA_a [Homo sapiens]	1.56053	0.000323322
UF_Msa_AF_109573	CAD79446	3.44e-09	cytokine receptor CRFB4 [Tetraodon nigroviridis]	1.56125	0.00834496
UF_Msa_AF_106997	NP_955958	0	ubiquitin-conjugating enzyme E2D 1 (UBC4/5 homolog, yeast) [Danio rerio] >gi|37590333|gb|AAH59465.1| Ubiquitin-conjugating enzyme E2D 1 (UBC4/5 homolog, yeast) [Danio rerio]	1.56162	0.000456442
UF_Msa_AF_109255	NP_001007456	1.54e-10	hypothetical protein LOC492814 [Danio rerio] >gi|55250290|gb|AAH85384.1| Zgc:101609 [Danio rerio]	1.56223	0.0106309
UF_Msa_AF_101997	CAB96533	8.1e-27	mesoderm specific transcript [Takifugu rubripes]	1.56277	0.00231619
UF_Msa_AF_108243	CAF90559	2.99e-34	unnamed protein product [Tetraodon nigroviridis]	1.56332	0.00036326
UF_Msa_AF_103613	CAG02789	3.96e-06	unnamed protein product [Tetraodon nigroviridis]	1.56429	0.00158789
UF_Msa_AF_103932	AAP20200	3.38e-05	ribosomal protein L4 [Pagrus major]	1.565	0.00422174
UF_Msa_AF_100911	CAF97086	1.09e-08	unnamed protein product [Tetraodon nigroviridis]	1.56578	0.000450671
UF_Msa_AF_104516	ABJ98669	0	RNA polymerase B transcription factor 3 [Scophthalmus maximus]	1.56608	0.014347
UF_Msa_AF_110198	NP_991117	1.7e-24	atp6v0c-like protein [Danio rerio] >gi|41351048|gb|AAH65849.1| Zgc:77708 [Danio rerio] >gi|62202585|gb|AAH93130.1| Zgc:77708 protein [Danio rerio]	1.56909	0.00185654
UF_Msa_AF_107757	CAG04891	3.64e-13	unnamed protein product [Tetraodon nigroviridis]	1.57	0.0191265
UF_Msa_AF_104652	CAG11154	2.02e-08	unnamed protein product [Tetraodon nigroviridis]	1.57023	0.000961851
UF_Msa_AF_101788	NP_001002068	0	hypothetical protein LOC415158 [Danio rerio] >gi|60392159|sp|Q6IQM2|CYC_BRARE Cytochrome c >gi|47940032|gb|AAH71383.1| Zgc:86706 [Danio rerio]	1.57039	0.0115359
UF_Msa_AF_104654	AAT68074	1.4e-45	RNA polymerase III 39kDa subunit [Danio rerio]	1.57249	0.00248991
UF_Msa_AF_106184	CAF96897	7.99e-12	unnamed protein product [Tetraodon nigroviridis]	1.57341	0.00475844
UF_Msa_AF_103943	AAH74058	0.000168	Uxs1 protein [Danio rerio]	1.57414	0.00769026
UF_Msa_AF_106011	CAF98000	3.08e-31	unnamed protein product [Tetraodon nigroviridis]	1.57453	0.0015215
UF_Msa_AF_108180	CAG08512	2.69e-35	unnamed protein product [Tetraodon nigroviridis]	1.57506	0.00210342
UF_Msa_AF_110188	NP_001002551	1.1e-08	hypothetical protein LOC436824 [Danio rerio] >gi|82183115|sp|Q6DGT7|NSE1_BRARE Non-structural maintenance of chromosomes element 1 homolog (Non-SMC element 1 homolog) >gi|49904563|gb|AAH76252.1| Zgc:92777 [Danio rerio]	1.57562	0.00934424
UF_Msa_AF_105397	CAG12591	1.45e-20	unnamed protein product [Tetraodon nigroviridis]	1.57648	0.00402441
UF_Msa_CF_126676	CAF95987	0.000488	unnamed protein product [Tetraodon nigroviridis]	1.5777	0.01813
UF_Msa_AF_101919	XP_419660	1.79e-06	PREDICTED: similar to KIAA0733 protein [Gallus gallus]	1.57832	0.0136005
UF_Msa_AF_103553	NP_001002456	3.76e-09	SET domain-containing protein 7 [Danio rerio] >gi|49900495|gb|AAH76014.1| SET domain containing (lysine methyltransferase) 7 [Danio rerio]	1.57992	0.0179687
UF_Msa_AF_103911	ABJ98683	4.59e-11	gemin 7 [Scophthalmus maximus]	1.5803	0.00693049
UF_Msa_AF_109479	CAM14216	6.51e-24	novel protein [Danio rerio]	1.58088	0.00557297
UF_Msa_AD_200160	AAZ38997	9.69e-33	adenine nucleotide translocator [Oxyuranus scutellatus]	1.58088	0.0210597
UF_Msa_AF_107149	NP_001087769	0	MGC84466 protein [Xenopus laevis] >gi|51703580|gb|AAH81192.1| MGC84466 protein [Xenopus laevis]	1.58101	0.00209031
UF_Msa_AF_105382	NP_001002093	1.52e-15	hypothetical protein LOC415183 [Danio rerio] >gi|47938062|gb|AAH71532.1| Zgc:86914 [Danio rerio]	1.58146	0.0114994
UF_Msa_AF_102615	AAH85546	6.19e-12	Zgc:103537 protein [Danio rerio]	1.58366	0.00680351
UF_Msa_AF_108270	CAG04702	1.1e-08	unnamed protein product [Tetraodon nigroviridis]	1.58399	0.0201092
UF_Msa_AF_105505	AAY79248	4.16e-13	cytochrome c oxidase subunit 7a [Siniperca chuatsi]	1.58714	0.001002
UF_Msa_AF_105900	NP_001007358	6.03e-07	hypothetical protein LOC492485 [Danio rerio] >gi|55250891|gb|AAH85589.1| Zgc:103699 [Danio rerio]	1.58771	0.0138265
UF_Msa_AF_103685	AAI29344	1.53e-14	Heat shock protein 14 [Danio rerio]	1.58867	0.000416782
UF_Msa_CF_126603	ABU62630	1.02e-06	glycogen synthase [Oreochromis mossambicus]	1.58967	0.00182938
UF_Msa_AF_108644	CAF98826	8.92e-24	unnamed protein product [Tetraodon nigroviridis]	1.59029	0.000854923
UF_Msa_AF_103523	XP_001331483	1.94e-05	PREDICTED: hypothetical protein [Danio rerio]	1.59038	0.00122418
UF_Msa_CF_122300	XP_001148241	0.000283	PREDICTED: katanin p60 subunit A-like 2 isoform 2 [Pan troglodytes]	1.59176	0.0108055
UF_Msa_AF_101591	NP_998071	1.74e-06	hypothetical protein LOC405842 [Danio rerio] >gi|45501171|gb|AAH67335.1| Zgc:77744 [Danio rerio]	1.59262	0.00461277
UF_Msa_AF_106944	CAG11961	2.88e-09	unnamed protein product [Tetraodon nigroviridis]	1.59364	0.00897958
UF_Msa_AF_104334	CAG08292	1.3e-24	unnamed protein product [Tetraodon nigroviridis]	1.59492	0.00190838
UF_Msa_AF_104028	AAR16326	6.02e-29	capping protein (actin filament) muscle Z-line, alpha 2 [Tetraodon nigroviridis]	1.59579	0.00126378
UF_Msa_AF_100677	CAG09721	7.43e-10	unnamed protein product [Tetraodon nigroviridis]	1.59599	0.00210384
UF_Msa_AD_200099	XP_001342091	1.1e-12	PREDICTED: hypothetical protein, partial [Danio rerio]	1.5969	0.0021481
UF_Msa_AF_106470	ABW04138	1.69e-09	ribosomal protein L23 [Epinephelus coioides]	1.59745	0.000619731
UF_Msa_AF_102283	CAG00129	1.47e-15	unnamed protein product [Tetraodon nigroviridis]	1.59763	0.0085875
UF_Msa_CF_125405	XP_001345481	0.000158	PREDICTED: hypothetical protein [Danio rerio]	1.5995	0.0196619
UF_Msa_AF_100942	ABE02389	0	hypothetical protein [Siniperca chuatsi]	1.59958	0.00335831
UF_Msa_AF_107235	NP_001102938	4.33e-05	hypothetical protein LOC685465 [Rattus norvegicus] >gi|109465815|ref|XP_001061237.1| PREDICTED: similar to DNA-directed RNA polymerase III 32 kDa polypeptide (RNA polymerase III C32 subunit) [Rattus norvegicus] >gi|149058941|gb|EDM09948.1| rCG44762 [Rattus	1.5998	0.0180319
UF_Msa_AF_103865	CAG01658	0	unnamed protein product [Tetraodon nigroviridis]	1.60024	0.0109025
UF_Msa_AF_109890	CAG01019	7.1e-08	unnamed protein product [Tetraodon nigroviridis]	1.60051	0.00053362
UF_Msa_AF_109200	CAF95006	1.67e-37	unnamed protein product [Tetraodon nigroviridis]	1.6007	0.00295327
UF_Msa_AF_107276	NP_957390	1.43e-42	signal recognition particle 9 [Danio rerio] >gi|125846556|ref|XP_001331607.1| PREDICTED: hypothetical protein [Danio rerio] >gi|29436534|gb|AAH49522.1| Signal recognition particle 9 [Danio rerio]	1.60167	0.00254514
UF_Msa_AF_109608	NP_957367	0	H2A histone family, member X [Danio rerio] >gi|73919733|sp|Q7ZUY3|H2AX_BRARE Histone H2A.x (H2a/x) >gi|28277998|gb|AAH46078.1| H2A histone family, member X [Danio rerio] >gi|123210214|emb|CAM15094.1| H2A histone family, member X [Danio rerio]	1.60183	0.0050349
UF_Msa_AF_105384	NP_956420	7.6e-30	hypothetical protein LOC393094 [Danio rerio] >gi|27503929|gb|AAH42318.1| Zgc:55317 [Danio rerio]	1.60196	0.00767761
UF_Msa_AF_108687	CAF98101	0	unnamed protein product [Tetraodon nigroviridis]	1.60291	0.00118264
UF_Msa_AF_104355	NP_001096594	0.000948	hypothetical protein LOC570997 [Danio rerio] >gi|156230501|gb|AAI51952.1| Zgc:171734 protein [Danio rerio]	1.60352	0.0166163
UF_Msa_AF_109861	NP_001018529	1.16e-10	hypothetical protein LOC553722 [Danio rerio] >gi|63102533|gb|AAH95794.1| Zgc:112375 [Danio rerio]	1.60353	0.00340194
UF_Msa_CF_123027	NP_001006029	0.000553	trafficking protein particle complex 6b [Danio rerio] >gi|53733879|gb|AAH83391.1| Trafficking protein particle complex 6b [Danio rerio]	1.60652	0.00748087
UF_Msa_AF_106453	CAG03063	5.64e-05	unnamed protein product [Tetraodon nigroviridis]	1.60751	0.00169989
UF_Msa_AF_103867	CAF95023	6.3e-07	unnamed protein product [Tetraodon nigroviridis]	1.6098	0.000279144
UF_Msa_AF_109249	ABS70801	0.000279	metaxin 2b [Astatotilapia burtoni]	1.60981	0.00234188
UF_Msa_AF_101725	CAG03606	5.89e-17	unnamed protein product [Tetraodon nigroviridis]	1.60991	0.0207581
UF_Msa_AF_100309	NP_001017794	1.32e-06	hypothetical protein LOC334648 [Danio rerio] >gi|37606132|emb|CAE50173.1| novel protein [Danio rerio] >gi|62202275|gb|AAH92885.1| Si:ch211-191d15.5 [Danio rerio]	1.61044	0.0185594
UF_Msa_CF_123316	XP_692456	0.000279	PREDICTED: similar to Ubiquitin specific petidase 45 [Danio rerio]	1.61215	0.00368698
UF_Msa_AF_103225	CAG03446	8.39e-09	unnamed protein product [Tetraodon nigroviridis]	1.61256	0.00104366
UF_Msa_AF_106354	ABF60006	7.46e-14	enolase A [Acipenser baerii]	1.61261	0.000406037
UF_Msa_AF_100063	CAG11119	1.1e-39	unnamed protein product [Tetraodon nigroviridis]	1.61291	0.012352
UF_Msa_AF_100962	NP_001038838	7.96e-12	hypothetical protein LOC751656 [Danio rerio] >gi|112418978|gb|AAI22406.1| Zgc:153737 [Danio rerio]	1.61421	0.0150071
UF_Msa_AF_109851	CAG05823	7.57e-22	unnamed protein product [Tetraodon nigroviridis]	1.61476	0.0133263
UF_Msa_AF_105933	NP_001095148	4.3e-23	lysosomal-associated protein transmembrane 4 alpha [Danio rerio] >gi|55251328|emb|CAH69126.1| lysosomal-associated protein transmembrane 4 alpha [Danio rerio] >gi|123233071|emb|CAM15632.1| lysosomal-associated protein transmembrane 4 alpha [Danio rerio]	1.61592	0.0023629
UF_Msa_AF_103741	CAG04500	9.97e-10	unnamed protein product [Tetraodon nigroviridis]	1.61677	0.00148004
UF_Msa_AF_102267	EAW98833	1.17e-10	trafficking protein particle complex 2, isoform CRA_c [Homo sapiens]	1.61742	0.00262976
UF_Msa_AF_107755	CAN88000	4.62e-17	novel protein similar to vertebrate steroid-5-alpha-reductase, alpha polypeptide 1 (3-oxo-5 alpha-steroid delta 4-dehydrogenase alpha 1) (SRD5A1) [Danio rerio]	1.61766	0.00185325
UF_Msa_AF_100739	XP_001495410	0	PREDICTED: similar to ribosomal protein S5 [Equus caballus]	1.61814	0.00297911
UF_Msa_AF_106612	ABD61722	4.24e-13	cell death-regulatory protein [Scophthalmus maximus]	1.61844	0.000625654
UF_Msa_AF_108054	CAG03665	2.61e-10	unnamed protein product [Tetraodon nigroviridis]	1.61901	0.0181987
UF_Msa_AF_106643	CAG08832	1.85e-13	unnamed protein product [Tetraodon nigroviridis]	1.61968	0.0148941
UF_Msa_AF_107384	CAG13325	5.06e-19	unnamed protein product [Tetraodon nigroviridis]	1.6198	0.00467057
UF_Msa_AF_100566	CAF89555	2.04e-20	unnamed protein product [Tetraodon nigroviridis]	1.62183	0.00368443
UF_Msa_AF_107884	NP_001017874	0	hypothetical protein LOC550572 [Danio rerio] >gi|82177980|sp|Q561X0|TM188_DANRE Transmembrane protein 188 >gi|62531181|gb|AAH92973.1| Zgc:110674 [Danio rerio]	1.62191	0.0160042
UF_Msa_AF_104248	AAH68420	3.23e-08	Wu:fj56a04 protein [Danio rerio]	1.62283	0.000821624
UF_Msa_AF_102950	CAF91984	8.48e-06	unnamed protein product [Tetraodon nigroviridis] >gi|47222432|emb|CAG12952.1| unnamed protein product [Tetraodon nigroviridis]	1.62326	0.011115
UF_Msa_AF_104521	CAG03564	1.15e-05	unnamed protein product [Tetraodon nigroviridis]	1.62378	0.017012
UF_Msa_AF_103524	CAG05844	0	unnamed protein product [Tetraodon nigroviridis]	1.62536	0.000654255
UF_Msa_AF_105679	CAF99281	4.21e-09	unnamed protein product [Tetraodon nigroviridis]	1.62562	0.000937717
UF_Msa_AF_107499	XP_001330869	5.22e-11	PREDICTED: hypothetical protein [Danio rerio]	1.62982	0.00194685
UF_Msa_AF_105907	ABQ09506	1.89e-23	I kappa B alpha [Siniperca chuatsi]	1.63006	0.00116057
UF_Msa_AF_105478	CAG04635	6.39e-09	unnamed protein product [Tetraodon nigroviridis]	1.63064	0.0107715
UF_Msa_AF_106159	XP_001331506	0	PREDICTED: hypothetical protein [Danio rerio]	1.63107	0.00981567
UF_Msa_AF_102382	NP_001068758	8.03e-21	hypothetical protein LOC506970 [Bos taurus] >gi|116248539|sp|Q0V8B7|MCM5_BOVIN DNA replication licensing factor MCM5 >gi|110665624|gb|ABG81458.1| minichromosome maintenance deficient protein 5 [Bos taurus]	1.63254	0.0172095
UF_Msa_AF_109317	NP_001007358	2.08e-15	hypothetical protein LOC492485 [Danio rerio] >gi|55250891|gb|AAH85589.1| Zgc:103699 [Danio rerio]	1.63678	0.00905789
UF_Msa_CF_127187	CAF98310	0.000299	unnamed protein product [Tetraodon nigroviridis]	1.63714	0.00507543
UF_Msa_AF_101761	XP_691980	1.91e-10	PREDICTED: hypothetical protein [Danio rerio]	1.63978	0.00911371
UF_Msa_AF_107403	XP_001339683	5.46e-07	PREDICTED: similar to IQ motif containing C [Danio rerio]	1.6399	0.00711903
UF_Msa_AF_109487	CAF90958	5.58e-08	unnamed protein product [Tetraodon nigroviridis]	1.64077	0.00989141
UF_Msa_AD_200369	CAG04218	6.55e-31	unnamed protein product [Tetraodon nigroviridis]	1.64097	0.0104718
UF_Msa_AF_104845	XP_001115799	4.17e-05	PREDICTED: similar to gamma-aminobutyric acid (GABA) A receptor, gamma 3 [Macaca mulatta]	1.64131	0.0139918
UF_Msa_AF_109045	CAG07159	2.21e-09	unnamed protein product [Tetraodon nigroviridis]	1.64204	0.0130552
UF_Msa_AF_102186	XP_692534	3.11e-23	PREDICTED: similar to LOC500420 protein [Danio rerio]	1.64259	0.00207077
UF_Msa_AF_107605	XP_683576	0.00025	PREDICTED: hypothetical protein [Danio rerio]	1.64371	0.0158421
UF_Msa_AF_108747	CAG01199	1.02e-06	unnamed protein product [Tetraodon nigroviridis]	1.64468	0.0102056
UF_Msa_AF_101678	CAG08765	3.33e-05	unnamed protein product [Tetraodon nigroviridis]	1.64478	0.000440406
UF_Msa_AF_106991	AAP20183	0	ribosomal protein L18a [Pagrus major]	1.64491	0.00711728
UF_Msa_AF_109035	NP_001084708	5.94e-07	hypothetical protein LOC414669 [Xenopus laevis] >gi|46249459|gb|AAH68628.1| MGC79030 protein [Xenopus laevis]	1.64615	0.000335829
UF_Msa_AF_101557	CAG07216	0.000216	unnamed protein product [Tetraodon nigroviridis]	1.64642	0.00154553
UF_Msa_AF_109301	CAG00574	1.15e-05	unnamed protein product [Tetraodon nigroviridis]	1.6472	0.00291168
UF_Msa_AF_101674	CAF97699	5.59e-05	unnamed protein product [Tetraodon nigroviridis]	1.6473	0.0106664
UF_Msa_AF_108091	AAH86495	5.85e-09	Rangnrf-prov protein [Xenopus tropicalis]	1.64753	0.000242748
UF_Msa_AF_100695	NP_956315	1.49e-43	thioredoxin domain containing 9 [Danio rerio] >gi|68366132|ref|XP_706654.1| PREDICTED: similar to Thioredoxin domain containing 9 isoform 2 [Danio rerio] >gi|125825829|ref|XP_001335487.1| PREDICTED: similar to Thioredoxin domain containing 9 [Danio rerio]	1.6485	0.00754095
UF_Msa_AF_104978	XP_001509307	2.73e-07	PREDICTED: hypothetical protein [Ornithorhynchus anatinus]	1.64881	0.00237671
UF_Msa_AF_104656	XP_001335754	0	PREDICTED: similar to Dffb protein [Danio rerio] >gi|125847305|ref|XP_001336192.1| PREDICTED: similar to Dffb protein [Danio rerio]	1.64934	0.000211324
UF_Msa_AF_109241	XP_001336677	3.83e-11	PREDICTED: similar to SWI/SNF-related matrix-associated actin-dependent regulator of chromatin a-like 1 [Danio rerio]	1.65061	0.00170113
UF_Msa_AF_100545	CAG02887	3.39e-07	unnamed protein product [Tetraodon nigroviridis]	1.65075	0.0094889
UF_Msa_AF_103697	CAF96179	1.92e-15	unnamed protein product [Tetraodon nigroviridis]	1.65093	0.00290766
UF_Msa_AF_102362	ABE98234	1.29e-09	protein-arginine deiminasae type II-like [Oreochromis mossambicus]	1.65302	0.0137582
UF_Msa_CF_126702	XP_001339482	1.88e-05	PREDICTED: similar to Oip5 protein [Danio rerio]	1.65303	0.0104233
UF_Msa_AF_110261	Q5TZ51	4.09e-36	Protein Mpv17 >gi|55251187|emb|CAH68940.1| novel protein similar to human and mouse MpV17 transgene, murine homolog, glomerulosclerosis (MPV17) (zgc:63573 ) [Danio rerio]	1.65317	0.00149768
UF_Msa_AF_100647	CAF94129	2.03e-07	unnamed protein product [Tetraodon nigroviridis]	1.65336	0.00312624
UF_Msa_AF_101672	AAI54332	4.66e-07	Ucp2l protein [Danio rerio]	1.65432	0.000293552
UF_Msa_AF_108540	CAF96699	5.97e-14	unnamed protein product [Tetraodon nigroviridis]	1.65467	0.00080282
UF_Msa_AF_104139	CAF90559	1.63e-06	unnamed protein product [Tetraodon nigroviridis]	1.65509	0.000944783
UF_Msa_AF_101064	XP_001332329	3.07e-11	PREDICTED: hypothetical protein [Danio rerio]	1.65681	0.00182287
UF_Msa_AF_109464	CAF96946	2.95e-40	unnamed protein product [Tetraodon nigroviridis]	1.65696	0.00267578
UF_Msa_AF_104065	ABC70998	1.02e-06	caspase-9 [Dicentrarchus labrax] >gi|85541539|gb|ABC70999.1| caspase-9 [Dicentrarchus labrax]	1.65707	0.0197439
UF_Msa_AF_106869	AAI53445	4.01e-11	Zgc:92633 [Danio rerio]	1.65776	0.00146244
UF_Msa_AF_102093	CAM15353	1.88e-08	golgi phosphoprotein 3 [Danio rerio]	1.65805	0.00342278
UF_Msa_AF_102181	CAG10887	9.8e-30	unnamed protein product [Tetraodon nigroviridis]	1.65925	0.00019828
UF_Msa_AF_103070	NP_001003888	2e-27	zgc:136449 [Danio rerio] >gi|82173244|sp|Q6DRI4|RPAC2_DANRE DNA-directed RNA polymerases I and III subunit RPAC2 (RNA polymerases I and III subunit AC2) (DNA-directed RNA polymerase I subunit D) (AC19) >gi|49619017|gb|AAT68093.1| RNA polymerase I polypepti	1.65949	0.00453317
UF_Msa_AF_102729	CAG10456	1.17e-10	unnamed protein product [Tetraodon nigroviridis]	1.65992	0.0160016
UF_Msa_AF_100481	XP_001331228	1.04e-07	PREDICTED: hypothetical protein [Danio rerio]	1.66013	0.00182279
UF_Msa_AF_107915	AAY79250	3.15e-28	DnaJ domain-containing protein [Siniperca chuatsi]	1.6628	0.00120412
UF_Msa_AF_108892	AAI41765	1.55e-07	LOC100049770 protein [Xenopus laevis]	1.66445	0.0022366
UF_Msa_AF_106730	CAG12366	5.84e-34	unnamed protein product [Tetraodon nigroviridis]	1.66797	0.00857044
UF_Msa_AF_102399	NP_001013468	9.39e-08	hypothetical protein LOC541322 [Danio rerio] >gi|60649639|gb|AAH90471.1| Zgc:113054 [Danio rerio]	1.66985	0.0156866
UF_Msa_AF_107777	CAG12154	0	unnamed protein product [Tetraodon nigroviridis]	1.66994	0.000814575
UF_Msa_AF_103050	AAI54191	1.56e-07	Zgc:91844 protein [Danio rerio]	1.67121	0.00909796
UF_Msa_AF_108860	CAF90844	1.7e-09	unnamed protein product [Tetraodon nigroviridis]	1.67131	0.00100185
UF_Msa_CF_123915	CAG00030	0.00028	unnamed protein product [Tetraodon nigroviridis]	1.67168	0.00236874
UF_Msa_AF_105193	CAG06310	3.07e-21	unnamed protein product [Tetraodon nigroviridis]	1.67665	0.00816471
UF_Msa_AD_200093	BAA77461	3.24e-28	antithrombin III [Takifugu rubripes]	1.67759	0.00693766
UF_Msa_AF_104633	NP_001074166	1.03e-06	hypothetical protein LOC791215 [Danio rerio] >gi|120537772|gb|AAI29407.1| Zgc:158718 [Danio rerio]	1.67806	0.00799004
UF_Msa_AF_106700	ABJ98640	0	cyclic AMP phosphoprotein [Scophthalmus maximus]	1.67823	0.00110509
UF_Msa_AF_107337	CAF90655	6.69e-06	unnamed protein product [Tetraodon nigroviridis]	1.6798	0.0153373
UF_Msa_AF_102802	CAG12061	7.45e-28	unnamed protein product [Tetraodon nigroviridis]	1.68123	0.000597851
UF_Msa_AF_103478	NP_001098191	1.39e-21	dj-1 protein [Oryzias latipes] >gi|54792718|dbj|BAD67176.1| DJ-1 [Oryzias latipes]	1.68128	0.00508127
UF_Msa_AF_108515	XP_697958	2.54e-28	PREDICTED: hypothetical protein [Danio rerio]	1.68342	0.00526107
UF_Msa_AF_104103	CAG08382	9.91e-10	unnamed protein product [Tetraodon nigroviridis]	1.68387	0.0166023
UF_Msa_AF_107360	CAG10561	4.34e-10	unnamed protein product [Tetraodon nigroviridis]	1.68933	0.00190979
UF_Msa_AF_105256	XP_001335719	5.23e-24	PREDICTED: hypothetical protein [Danio rerio] >gi|37606125|emb|CAE50620.1| novel protein similar to human ubiquitin-conjugating enzyme E2G 1 (UBC7 homolog, C. elegans) (UBE2G1) [Danio rerio] >gi|47938041|gb|AAH71506.1| Ube2g1 protein [Danio rerio]	1.68949	0.000334561
UF_Msa_AF_105259	NP_001002337	8.59e-08	hypothetical protein LOC436609 [Danio rerio] >gi|49902746|gb|AAH75929.1| Zgc:92196 [Danio rerio] >gi|94734558|emb|CAK05374.1| novel protein (zgc:92196) [Danio rerio]	1.69006	0.016107
UF_Msa_AF_105361	AAI16556	6.46e-11	Zgc:153867 protein [Danio rerio]	1.69028	0.0152631
UF_Msa_AF_101924	NP_001092807	3.4e-10	coenzyme Q10 homolog A isoform b [Homo sapiens]	1.6903	0.0134089
UF_Msa_AF_107501	NP_998202	1.45e-08	hypothetical protein LOC406310 [Danio rerio] >gi|82202590|sp|Q6PC78|RN185_BRARE RING finger protein 185 >gi|37590321|gb|AAH59445.1| Zgc:73070 [Danio rerio]	1.69231	0.000639819
UF_Msa_AF_104158	NP_001003429	0	THO complex 7 [Danio rerio] >gi|50370073|gb|AAH76191.1| THO complex 7 [Danio rerio]	1.69251	0.00108411
UF_Msa_AF_109425	AAI35611	1.74e-06	LOC549414 protein [Xenopus tropicalis]	1.69457	0.00619515
UF_Msa_AF_109454	CAG05666	1.48e-05	unnamed protein product [Tetraodon nigroviridis]	1.69479	0.000514379
UF_Msa_AF_102449	EDL29064	7.61e-10	X-prolyl aminopeptidase (aminopeptidase P) 2, membrane-bound, isoform CRA_a [Mus musculus]	1.69513	0.0117027
UF_Msa_AF_109992	CAF96576	8.78e-06	unnamed protein product [Tetraodon nigroviridis]	1.69617	0.0188565
UF_Msa_AF_100353	AAP20180	5.65e-28	hypothetical protein [Pagrus major]	1.69647	0.00336161
UF_Msa_AF_102977	XP_001657158	2.43e-25	histone H2B [Aedes aegypti] >gi|108880815|gb|EAT45040.1| histone H2B [Aedes aegypti]	1.69664	0.00350862
UF_Msa_AF_103946	XP_001339226	4.33e-05	PREDICTED: hypothetical protein [Danio rerio]	1.69695	0.0144659
UF_Msa_AF_102444	CAG01354	9.44e-38	unnamed protein product [Tetraodon nigroviridis]	1.69918	0.00309925
UF_Msa_AF_104085	CAG08981	1.85e-30	unnamed protein product [Tetraodon nigroviridis]	1.70261	0.00311443
UF_Msa_AF_105999	NP_001036200	2.46e-08	fat-free [Danio rerio] >gi|108946682|gb|ABG23689.1| fat-free protein [Danio rerio]	1.70296	0.00308168
UF_Msa_AF_101881	NP_001017600	4.01e-16	hypothetical protein LOC550263 [Danio rerio] >gi|125851151|ref|XP_001331089.1| PREDICTED: hypothetical protein [Danio rerio] >gi|62204372|gb|AAH92853.1| Zgc:110289 [Danio rerio]	1.70319	0.000755224
UF_Msa_AF_104945	XP_001504985	2.26e-14	PREDICTED: similar to WDC146 [Equus caballus]	1.70404	0.00496563
UF_Msa_AF_106136	AAH97577	2.2e-39	LOC431982 protein [Xenopus laevis]	1.70423	0.000714903
UF_Msa_AF_106307	AAU04543	1.09e-08	growth hormone inducible-like protein [Oncorhynchus mykiss]	1.70481	0.00390675
UF_Msa_AF_109170	XP_001380664	1.14e-05	PREDICTED: hypothetical protein [Monodelphis domestica]	1.70694	0.000486247
UF_Msa_AF_104939	ABB87180	4.11e-37	gamma-interferon-inducible-lysosomal thiol reductase [Pseudosciaena crocea]	1.70704	0.0111953
UF_Msa_AF_109148	AAT84347	2.45e-08	14-3-3 protein [Oreochromis mossambicus]	1.70957	0.0110103
UF_Msa_AF_105469	EAW71815	1.82e-27	ribosomal protein S4, X-linked, isoform CRA_a [Homo sapiens]	1.71348	0.00274888
UF_Msa_AF_101833	CAH57696	8.89e-33	60S ribosomal protein L22 [Platichthys flesus]	1.71612	0.000788695
UF_Msa_AF_110212	XP_689627	1.12e-42	PREDICTED: hypothetical protein [Danio rerio]	1.71642	0.00819511
UF_Msa_AF_102992	EAX09431	1.77e-06	chromosome 21 open reading frame 2, isoform CRA_a [Homo sapiens] >gi|119629840|gb|EAX09435.1| chromosome 21 open reading frame 2, isoform CRA_a [Homo sapiens]	1.71745	0.00380259
UF_Msa_CF_119985	CAG01879	0.000367	unnamed protein product [Tetraodon nigroviridis]	1.71832	7.38788e-05
UF_Msa_AF_103527	XP_001334098	1.69e-12	PREDICTED: hypothetical protein [Danio rerio]	1.71845	0.000258207
UF_Msa_AF_101146	XP_001341567	2.43e-08	PREDICTED: similar to XPA binding protein 2 [Danio rerio]	1.72261	0.00018373
UF_Msa_AF_107480	CAG13218	5.47e-08	unnamed protein product [Tetraodon nigroviridis]	1.72327	0.0138913
UF_Msa_AF_104013	BAF45898	1.46e-13	ribosomal protein S10 [Solea senegalensis]	1.7236	0.00264926
UF_Msa_AF_104769	CAG08972	0	unnamed protein product [Tetraodon nigroviridis]	1.72604	0.00880404
UF_Msa_AF_107912	BAF84591	4.57e-35	unnamed protein product [Homo sapiens]	1.73047	0.00539078
UF_Msa_AF_101403	CAF89547	1.14e-05	unnamed protein product [Tetraodon nigroviridis]	1.73077	0.00169653
UF_Msa_AF_108459	CAG09615	1.63e-22	unnamed protein product [Tetraodon nigroviridis]	1.73324	0.00457124
UF_Msa_AF_102231	CAG00392	2.98e-06	unnamed protein product [Tetraodon nigroviridis]	1.73347	0.00456843
UF_Msa_AF_102888	ABU63969	8.08e-12	ribosomal protein S16 [Perca flavescens]	1.73484	0.00188634
UF_Msa_AF_104229	CAF99511	0.000121	unnamed protein product [Tetraodon nigroviridis]	1.73572	0.0032677
UF_Msa_AF_101824	CAG09066	0	unnamed protein product [Tetraodon nigroviridis]	1.73573	0.0166028
UF_Msa_AF_108301	ABG89136	2.89e-20	figalpha [Kryptolebias marmoratus]	1.73702	0.00332262
UF_Msa_AF_103744	CAF91658	3.81e-19	unnamed protein product [Tetraodon nigroviridis]	1.73803	0.00214224
UF_Msa_AF_106888	CAG08226	4.89e-09	unnamed protein product [Tetraodon nigroviridis]	1.73811	0.00820314
UF_Msa_AF_106750	AAI54291	1.25e-14	Zgc:92784 protein [Danio rerio]	1.7396	0.00913928
UF_Msa_AF_101577	CAG13359	1.62e-12	unnamed protein product [Tetraodon nigroviridis]	1.7404	0.00409591
UF_Msa_AF_104837	CAG12617	1.09e-08	unnamed protein product [Tetraodon nigroviridis]	1.74148	0.0201974
UF_Msa_AF_100776	NP_001038931	6.85e-05	hypothetical protein LOC751756 [Danio rerio] >gi|112419160|gb|AAI22265.1| Zgc:153391 [Danio rerio]	1.74158	0.00773555
UF_Msa_AF_100864	NP_001015790	0	MGC108386 protein [Xenopus tropicalis] >gi|62858671|ref|NP_001016954.1| hypothetical protein LOC549708 [Xenopus tropicalis] >gi|59808898|gb|AAH89737.1| MGC108386 protein [Xenopus tropicalis] >gi|89266834|emb|CAJ83924.1| sorting nexin 12 [Xenopus tropicalis	1.74291	0.00305087
UF_Msa_AF_102015	CAG03670	1.43e-08	unnamed protein product [Tetraodon nigroviridis]	1.74329	0.00189332
UF_Msa_AF_106904	AAI54191	2.31e-06	Zgc:91844 protein [Danio rerio]	1.74386	0.00831779
UF_Msa_AF_105878	CAG12691	2.32e-16	unnamed protein product [Tetraodon nigroviridis]	1.74534	0.0215586
UF_Msa_AF_100736	CAF96627	1.86e-18	unnamed protein product [Tetraodon nigroviridis]	1.74627	0.00200139
UF_Msa_AF_105630	CAG11986	9.02e-11	unnamed protein product [Tetraodon nigroviridis]	1.74725	0.000993368
UF_Msa_AF_101259	CAG08027	8.86e-39	unnamed protein product [Tetraodon nigroviridis]	1.75313	0.00232379
UF_Msa_AF_100099	AAH71334	1.39e-13	NADH dehydrogenase (ubiquinone) 1 alpha subcomplex, 10 [Danio rerio]	1.75315	0.00123081
UF_Msa_AF_104041	AAX61145	1.22e-07	DNA polymerase delta subunit 3 [Oreochromis mossambicus]	1.75505	0.00341857
UF_Msa_AF_107628	CAG12716	7.15e-08	unnamed protein product [Tetraodon nigroviridis]	1.75684	0.00794597
UF_Msa_AF_106683	P61155	7.28e-18	40S ribosomal protein S19 >gi|37779108|gb|AAP20214.1| ribosomal protein S19 [Pagrus major]	1.75963	0.000678747
UF_Msa_CF_126218	EDL13135	0.000367	epoxide hydrolase 1, microsomal, isoform CRA_b [Mus musculus]	1.75975	0.0190784
UF_Msa_AF_103287	CAG11242	1.87e-08	unnamed protein product [Tetraodon nigroviridis]	1.7609	0.0120299
UF_Msa_AF_106573	CAG09235	2.21e-09	unnamed protein product [Tetraodon nigroviridis]	1.76117	0.0195042
UF_Msa_AF_101559	CAG11447	1.11e-08	unnamed protein product [Tetraodon nigroviridis]	1.76289	0.000146141
UF_Msa_AF_110184	NP_001098215	5.04e-07	FIGalpha [Oryzias latipes] >gi|5059069|gb|AAD38902.1|AF128805_1 FIGalpha [Oryzias latipes]	1.76308	0.0010567
UF_Msa_AF_104824	NP_001032191	8.02e-17	hypothetical protein LOC641290 [Danio rerio] >gi|77567602|gb|AAI07507.1| Zgc:123336 [Danio rerio]	1.76448	0.00187488
UF_Msa_AF_102683	CAF94420	8.46e-16	unnamed protein product [Tetraodon nigroviridis]	1.76496	0.0143249
UF_Msa_AF_105826	BAF82066	5.32e-11	unnamed protein product [Homo sapiens]	1.765	0.0101159
UF_Msa_AF_110014	NP_001004004	6.45e-44	succinate dehydrogenase complex, subunit D, integral membrane protein [Danio rerio] >gi|51259897|gb|AAH79507.1| Succinate dehydrogenase complex, subunit D, integral membrane protein [Danio rerio]	1.76509	0.00105682
UF_Msa_AF_102945	CAG03843	7.76e-07	unnamed protein product [Tetraodon nigroviridis]	1.76682	0.00753182
UF_Msa_AF_109831	CAG06086	5.23e-26	unnamed protein product [Tetraodon nigroviridis]	1.76746	0.00180401
UF_Msa_AF_109641	CAG07314	0	unnamed protein product [Tetraodon nigroviridis]	1.76819	0.00182687
UF_Msa_AF_108565	XP_697274	1.2e-11	PREDICTED: similar to LB1 [Danio rerio]	1.76905	0.00541628
UF_Msa_AF_106656	CAG02775	2.47e-05	unnamed protein product [Tetraodon nigroviridis]	1.7696	7.78442e-05
UF_Msa_AF_107546	NP_001082883	6.65e-36	hypothetical protein LOC567338 [Danio rerio] >gi|126631578|gb|AAI34036.1| LOC567338 protein [Danio rerio]	1.7719	0.019863
UF_Msa_AF_106194	CAG02993	4.25e-13	unnamed protein product [Tetraodon nigroviridis]	1.77204	0.0073038
UF_Msa_AF_107240	XP_001336850	2.55e-05	PREDICTED: similar to KIAA1008 protein [Danio rerio]	1.77342	0.00479691
UF_Msa_AF_109628	CAF95996	2.59e-10	unnamed protein product [Tetraodon nigroviridis]	1.77399	0.0023602
UF_Msa_AF_108999	CAG10479	6.78e-11	unnamed protein product [Tetraodon nigroviridis]	1.77466	0.010546
UF_Msa_AF_107562	NP_955982	9.33e-08	membrin [Danio rerio] >gi|31419522|gb|AAH53235.1| Golgi SNAP receptor complex member 2 [Danio rerio]	1.77469	0.000879986
UF_Msa_AF_109985	CAG04553	7.39e-15	unnamed protein product [Tetraodon nigroviridis]	1.77627	0.00520822
UF_Msa_AF_100041	AAW29024	6.34e-32	manganese superoxide dismutase [Epinephelus coioides]	1.77654	0.015627
UF_Msa_AF_110236	CAG10561	1.12e-05	unnamed protein product [Tetraodon nigroviridis]	1.77664	0.00180509
UF_Msa_AD_200125	ABU63971	1.07e-32	nascent polypeptide-associated complex subunit alpha [Perca flavescens]	1.77674	0.00132717
UF_Msa_AF_109408	CAF88258	0	unnamed protein product [Tetraodon nigroviridis]	1.77705	0.000388487
UF_Msa_AF_107875	XP_345687	5.66e-09	PREDICTED: similar to ribosomal protein L10a [Rattus norvegicus] >gi|109479466|ref|XP_001080284.1| PREDICTED: similar to ribosomal protein L10a [Rattus norvegicus]	1.77748	0.0028546
UF_Msa_AF_107215	CAG00326	3.23e-11	unnamed protein product [Tetraodon nigroviridis]	1.77803	0.000340699
UF_Msa_AF_102078	CAF93691	0	unnamed protein product [Tetraodon nigroviridis]	1.78076	0.000928618
UF_Msa_AF_101218	CAG00121	1.95e-33	unnamed protein product [Tetraodon nigroviridis]	1.78109	0.00396885
UF_Msa_AF_107024	CAG08451	9.97e-10	unnamed protein product [Tetraodon nigroviridis]	1.78201	0.00868027
UF_Msa_AF_100417	CAF91151	2.68e-07	unnamed protein product [Tetraodon nigroviridis]	1.78316	0.000575039
UF_Msa_AF_106637	CAF99360	7.59e-10	unnamed protein product [Tetraodon nigroviridis]	1.78339	0.000373258
UF_Msa_AF_103150	AAK61550	7.7e-12	heart-type fatty acid-binding protein [Fundulus heteroclitus]	1.7842	0.0106803
UF_Msa_AF_106798	CAF91237	3.94e-06	unnamed protein product [Tetraodon nigroviridis] >gi|47216766|emb|CAG03770.1| unnamed protein product [Tetraodon nigroviridis]	1.78657	0.00691512
UF_Msa_AF_108938	XP_416763	1.96e-10	PREDICTED: similar to FUN14 domain containing 1 [Gallus gallus]	1.78823	0.0109069
UF_Msa_AF_103885	CAF87237	1.15e-15	unnamed protein product [Tetraodon nigroviridis]	1.7887	0.0082155
UF_Msa_AF_105003	NP_001032187	0	hypothetical protein LOC567734 [Danio rerio] >gi|78070418|gb|AAI07816.1| Zgc:123174 [Danio rerio]	1.78871	0.00398289
UF_Msa_AF_109320	CAF93563	3.64e-12	unnamed protein product [Tetraodon nigroviridis]	1.78876	0.00123837
UF_Msa_AF_105261	NP_001084670	0	hypothetical protein LOC414630 [Xenopus laevis] >gi|82185480|sp|Q6NU12|MI40A_XENLA Mitochondrial intermembrane space import and assembly protein 40-A (Coiled-coil-helix-coiled-coil-helix domain-containing protein 4-A) >gi|46249564|gb|AAH68790.1| MGC81345 p	1.79027	0.0113282
UF_Msa_AF_100928	NP_001098139	3.3e-22	alveolin [Oryzias latipes] >gi|6970474|dbj|BAA90750.1| alveolin [Oryzias latipes]	1.79034	0.00194617
UF_Msa_AF_108915	NP_956594	2.89e-09	hypothetical protein LOC393270 [Danio rerio] >gi|29437254|gb|AAH49498.1| Zgc:56596 [Danio rerio]	1.79126	0.0108254
UF_Msa_AF_109927	CAG01659	6.99e-13	unnamed protein product [Tetraodon nigroviridis]	1.79169	0.00188738
UF_Msa_AF_106975	CAG03378	5.52e-28	unnamed protein product [Tetraodon nigroviridis]	1.79336	0.00212943
UF_Msa_AF_109562	ABQ22665	9.05e-15	WD repeat domain phosphoinositide interacting protein 4-like protein [Callithrix jacchus]	1.79351	0.000521172
UF_Msa_AF_100769	XP_423750	8.57e-14	PREDICTED: similar to ubiquitin-activating enzyme E1C [Gallus gallus]	1.79632	0.00028282
UF_Msa_AF_110267	CAF90850	4.96e-09	unnamed protein product [Tetraodon nigroviridis]	1.79653	0.00265606
UF_Msa_AF_101157	CAG10462	6.03e-07	unnamed protein product [Tetraodon nigroviridis]	1.79883	0.00881613
UF_Msa_AF_102397	CAF99045	1.33e-24	unnamed protein product [Tetraodon nigroviridis]	1.80124	0.00241137
UF_Msa_AF_106837	ABF01135	0	natural killer enhancing factor [Scophthalmus maximus]	1.80149	0.00226501
UF_Msa_AF_105372	NP_001004671	1.94e-05	hypothetical protein LOC447933 [Danio rerio] >gi|51858858|gb|AAH81425.1| Zgc:101894 [Danio rerio]	1.80151	0.00491887
UF_Msa_AF_105712	XP_001381185	2.78e-13	PREDICTED: similar to CGI-114 protein [Monodelphis domestica]	1.80157	0.00160415
UF_Msa_AD_200010	CAF97347	1.1e-09	unnamed protein product [Tetraodon nigroviridis]	1.8023	0.000832126
UF_Msa_AF_106297	XP_001493068	1.58e-17	PREDICTED: similar to elongation factor SIII p15 subunit [Equus caballus]	1.80463	0.0119387
UF_Msa_AF_100435	CAG38888	1.96e-05	prolactin [Dicentrarchus labrax]	1.80494	0.00256118
UF_Msa_AF_100854	NP_001098266	7.52e-05	alcohol dehydrogenase Class VI [Oryzias latipes] >gi|50820170|gb|AAT81592.1| alcohol dehydrogenase Class VI [Oryzias latipes]	1.8067	0.0129362
UF_Msa_AF_102160	CAF98866	0.000147	unnamed protein product [Tetraodon nigroviridis]	1.8098	0.00527089
UF_Msa_AF_100016	CAF95308	1.5e-05	unnamed protein product [Tetraodon nigroviridis]	1.81138	0.000162969
UF_Msa_AF_101700	CAG08063	5.9e-25	unnamed protein product [Tetraodon nigroviridis]	1.81246	0.00197478
UF_Msa_AF_103483	CAG00790	2.37e-15	unnamed protein product [Tetraodon nigroviridis]	1.81589	0.000122549
UF_Msa_AF_105066	CAG07958	4.3e-05	unnamed protein product [Tetraodon nigroviridis]	1.81732	0.00128314
UF_Msa_CF_124892	CAF96881	0.000625	unnamed protein product [Tetraodon nigroviridis]	1.82186	0.00700272
UF_Msa_AF_109215	CAG07009	6.4e-07	unnamed protein product [Tetraodon nigroviridis]	1.82329	0.00417779
UF_Msa_AF_108706	AAH72859	2.87e-31	MGC80259 protein [Xenopus laevis]	1.82498	0.00610786
UF_Msa_AF_101097	CAG05780	1.2e-35	unnamed protein product [Tetraodon nigroviridis]	1.82645	0.000967803
UF_Msa_AF_101174	XP_001519192	5.02e-14	PREDICTED: similar to arsenic resistance ATPase [Ornithorhynchus anatinus]	1.82843	0.0158507
UF_Msa_AF_103060	NP_998348	9.53e-07	origin recognition complex subunit 4 [Danio rerio] >gi|45767796|gb|AAH67614.1| Zgc:85772 [Danio rerio]	1.82976	0.00337078
UF_Msa_AF_101956	CAF93350	9.92e-09	unnamed protein product [Tetraodon nigroviridis]	1.83042	0.00399164
UF_Msa_AD_200346	Q9PTA0	4.67e-14	Neuropeptide Y precursor [Contains: Neuropeptide Y (Neuropeptide tyrosine) (NPY); C-flanking peptide of NPY (CPON)] >gi|6687359|emb|CAB64932.1| Neuropeptide Y [Dicentrarchus labrax]	1.83117	0.0070941
UF_Msa_AF_101938	CAG04240	9.31e-20	unnamed protein product [Tetraodon nigroviridis]	1.83233	0.001577
UF_Msa_AF_108372	CAG01240	9.83e-05	unnamed protein product [Tetraodon nigroviridis]	1.8334	0.00074272
UF_Msa_AF_105169	CAF99483	5.94e-06	unnamed protein product [Tetraodon nigroviridis]	1.83368	9.3305e-05
UF_Msa_AF_109500	CAD66668	0.00076	Nedd4 WW domain-binding protein 5 [Oncorhynchus mykiss]	1.83575	0.0119278
UF_Msa_CF_118314	NP_001091265	9.83e-05	hypothetical protein LOC100037072 [Xenopus laevis] >gi|122936430|gb|AAI30097.1| LOC100037072 protein [Xenopus laevis]	1.83873	0.000881615
UF_Msa_AF_107230	CAK04414	4.14e-05	novel protein similar to vertebrate tumor protein D52 (TPD52) [Danio rerio] >gi|148725366|emb|CAN88163.1| novel protein similar to vertebrate tumor protein D52 (TPD52) [Danio rerio]	1.84076	0.00199782
UF_Msa_AF_105686	CAG03090	4.04e-21	unnamed protein product [Tetraodon nigroviridis]	1.84132	0.00105372
UF_Msa_AF_106399	CAF98584	1.05e-11	unnamed protein product [Tetraodon nigroviridis]	1.84233	0.000526463
UF_Msa_AF_110138	CAG10479	2.9e-33	unnamed protein product [Tetraodon nigroviridis]	1.84254	0.0039065
UF_Msa_AF_104802	XP_001671121	4.34e-08	Hypothetical protein CBG01815 [Caenorhabditis briggsae] >gi|39587709|emb|CAE58647.1| Hypothetical protein CBG01815 [Caenorhabditis briggsae]	1.84392	0.000319138
UF_Msa_AF_108403	CAF92077	2.83e-06	unnamed protein product [Tetraodon nigroviridis]	1.84489	0.00397639
UF_Msa_AF_100986	CAG06916	3.57e-17	unnamed protein product [Tetraodon nigroviridis]	1.84494	0.00726245
UF_Msa_AF_101013	CAG12223	2.37e-08	unnamed protein product [Tetraodon nigroviridis]	1.84717	0.0121822
UF_Msa_AF_100761	NP_001076064	5.37e-26	ceroid-lipofuscinosis neuronal 5 [Ovis aries] >gi|124110834|gb|ABM91779.1| ceroid-lipofuscinosis neuronal 5 [Ovis aries]	1.84798	0.000883997
UF_Msa_AD_200281	CAF99056	0	unnamed protein product [Tetraodon nigroviridis]	1.85111	0.000542023
UF_Msa_AF_106037	AAH86495	0.000125	Rangnrf-prov protein [Xenopus tropicalis]	1.85576	4.28961e-05
UF_Msa_AF_101123	CAF95710	1.03e-06	unnamed protein product [Tetraodon nigroviridis]	1.85715	0.000231102
UF_Msa_AF_109623	CAG09913	2.99e-12	unnamed protein product [Tetraodon nigroviridis]	1.85853	0.00254407
UF_Msa_AF_103666	CAG11639	8.49e-19	unnamed protein product [Tetraodon nigroviridis]	1.85863	0.000880611
UF_Msa_AF_106774	NP_001007159	0	polycomb group ring finger 1 [Danio rerio] >gi|82209850|sp|Q7ZYZ7|PCGF1_BRARE Polycomb group RING finger protein 1 >gi|27884139|emb|CAD61262.1| novel protein with RING finger domain [Danio rerio] >gi|126631863|gb|AAI34013.1| Polycomb group ring finger 1 [D	1.85886	0.00020896
UF_Msa_AF_101459	NP_001038245	8.68e-06	hypothetical protein LOC554960 [Danio rerio] >gi|94732431|emb|CAK04066.1| novel protein (zgc:66492) [Danio rerio]	1.86168	0.00448112
UF_Msa_AF_101293	CAG08948	2.78e-16	unnamed protein product [Tetraodon nigroviridis]	1.86268	0.00323265
UF_Msa_AF_101759	CAF91038	6.9e-13	unnamed protein product [Tetraodon nigroviridis]	1.86319	0.000338765
UF_Msa_AF_108907	NP_998582	5.84e-09	NADH dehydrogenase (ubiquinone) 1 alpha subcomplex 4, like [Danio rerio] >gi|30185753|gb|AAH51617.1| NADH dehydrogenase (ubiquinone) 1 alpha subcomplex 4, like [Danio rerio]	1.86364	0.000293397
UF_Msa_AF_107797	BAE06150	0	glutathione S-transferase [Pagrus major]	1.86524	0.00026013
UF_Msa_AF_107060	CAF92598	9.2e-15	unnamed protein product [Tetraodon nigroviridis]	1.86531	0.000516567
UF_Msa_AF_106971	XP_686411	2.08e-07	PREDICTED: hypothetical protein [Danio rerio]	1.86657	0.00425985
UF_Msa_AF_105821	AAU12259	8.55e-19	hypothetical protein [Oryzias latipes]	1.86671	0.000174384
UF_Msa_AF_109126	CAG04503	4.81e-26	unnamed protein product [Tetraodon nigroviridis]	1.86899	0.000101364
UF_Msa_AF_108580	NP_001038824	4.54e-12	hypothetical protein LOC751640 [Danio rerio] >gi|112418703|gb|AAI22233.1| Zgc:153312 [Danio rerio]	1.86981	0.00703866
UF_Msa_AD_200029	BAC76053	2.53e-10	retina filamin [Gallus gallus]	1.87097	0.00629683
UF_Msa_AF_104362	BAF37939	0	Similar to interleukin-1 receptor-associated kinase 1 binding protein 1 [Oncorhynchus mykiss]	1.87182	0.00514635
UF_Msa_AF_109731	NP_991174	6.56e-19	Nit protein 2 [Danio rerio] >gi|66267244|gb|AAH94964.1| Zgc:109720 [Danio rerio]	1.87309	0.00125304
UF_Msa_AF_102466	EDP29503	2.76e-17	Ras-related protein Rab-1A, putative [Brugia malayi]	1.87722	0.00315707
UF_Msa_AF_107864	CAG03370	9.56e-10	unnamed protein product [Tetraodon nigroviridis]	1.87869	0.00448274
UF_Msa_AF_100718	CAG07047	5.22e-11	unnamed protein product [Tetraodon nigroviridis]	1.87934	0.0151076
UF_Msa_AF_104498	CAF94594	1.25e-22	unnamed protein product [Tetraodon nigroviridis]	1.87949	0.000192287
UF_Msa_AF_100800	XP_421103	0	PREDICTED: similar to mitochondrial complex I subunit NDUFS3 isoform 2 [Gallus gallus]	1.88012	0.000130581
UF_Msa_AF_109273	CAF92068	1.97e-10	unnamed protein product [Tetraodon nigroviridis]	1.88022	0.000403384
UF_Msa_AF_105706	XP_001331278	1.55e-08	PREDICTED: hypothetical protein [Danio rerio]	1.8817	0.00111968
UF_Msa_CF_118580	XP_001339909	0.00081	PREDICTED: hypothetical protein [Danio rerio]	1.8817	0.000632323
UF_Msa_AF_108902	CAF95463	1.11e-13	unnamed protein product [Tetraodon nigroviridis]	1.8818	0.00030478
UF_Msa_AF_108126	NP_001006092	0	hypothetical protein LOC450072 [Danio rerio] >gi|53734614|gb|AAH83226.1| Zgc:101623 [Danio rerio]	1.88269	0.000510914
UF_Msa_AF_104113	CAF90247	5.26e-05	unnamed protein product [Tetraodon nigroviridis]	1.88374	0.000215068
UF_Msa_AF_108408	XP_426497	1.42e-10	PREDICTED: similar to Coiled-coil domain containing 109A [Gallus gallus]	1.88656	0.00115597
UF_Msa_AF_104070	NP_001002056	1.41e-25	hypoxanthine phosphoribosyltransferase 1, like [Danio rerio] >gi|47939334|gb|AAH71336.1| Hypoxanthine phosphoribosyltransferase 1, like [Danio rerio]	1.88818	0.00188435
UF_Msa_AF_107079	AAY79224	4.63e-22	60S ribosomal protein L35 [Siniperca chuatsi]	1.88829	0.000281516
UF_Msa_AF_107219	NP_956717	2.23e-09	amino-terminal enhancer of split [Danio rerio] >gi|32451702|gb|AAH54644.1| Amino-terminal enhancer of split [Danio rerio] >gi|94732286|emb|CAK11044.1| novel protein (zgc:64216) [Danio rerio]	1.89159	0.00132688
UF_Msa_AF_109413	CAG08687	5.63e-23	unnamed protein product [Tetraodon nigroviridis]	1.89534	0.00114637
UF_Msa_AF_102826	CAG08811	0	unnamed protein product [Tetraodon nigroviridis]	1.89558	0.00311837
UF_Msa_AF_105827	AAY79215	2.54e-25	ribosomal protein L18 [Siniperca chuatsi]	1.89997	7.23994e-05
UF_Msa_AF_103717	CAG09576	1.2e-07	unnamed protein product [Tetraodon nigroviridis]	1.90177	0.0104744
UF_Msa_AF_108958	XP_001335638	1.52e-05	PREDICTED: hypothetical protein [Danio rerio]	1.90203	0.00871995
UF_Msa_AF_101853	AAT66406	1.48e-33	nonspecific cytotoxic cell receptor protein-1 [Sparus aurata]	1.90213	0.00476978
UF_Msa_AF_102517	XP_685704	5.64e-05	PREDICTED: protein inhibitor of activated STAT, 2 isoform 1 [Danio rerio]	1.90315	0.00235771
UF_Msa_AF_109868	CAG09501	1.4e-45	unnamed protein product [Tetraodon nigroviridis]	1.90635	0.000833793
UF_Msa_AF_105159	CAF95757	4.23e-29	unnamed protein product [Tetraodon nigroviridis]	1.9068	0.0168698
UF_Msa_AF_109291	XP_419502	2.46e-38	PREDICTED: similar to RNA polymerase I subunit hRPA39 isoform 2 [Gallus gallus]	1.9083	0.00951404
UF_Msa_AF_108535	CAG09607	1.51e-38	unnamed protein product [Tetraodon nigroviridis]	1.90898	0.00759604
UF_Msa_AF_105109	CAF92805	3.43e-09	unnamed protein product [Tetraodon nigroviridis]	1.91009	0.000258375
UF_Msa_AF_108520	NP_001038827	9.24e-13	hypothetical protein LOC751643 [Danio rerio] >gi|112418864|gb|AAI22212.1| Zgc:153260 [Danio rerio]	1.91066	0.00127764
UF_Msa_AF_105737	CAF99970	4.51e-15	unnamed protein product [Tetraodon nigroviridis]	1.91206	0.000357458
UF_Msa_AF_108649	NP_001038699	5.23e-23	Fanconi anemia, complementation group F [Danio rerio] >gi|141795566|gb|AAI39582.1| Fancf protein [Danio rerio]	1.91411	0.00490097
UF_Msa_AF_102856	NP_001099877	2.14e-06	SoxLZ/Sox6 leucine zipper binding protein in testis [Rattus norvegicus] >gi|149059258|gb|EDM10265.1| SoxLZ/Sox6 leucine zipper binding protein in testis (predicted), isoform CRA_a [Rattus norvegicus]	1.91461	0.00376838
UF_Msa_AF_109112	NP_001002451	4.99e-14	ubiquitin fusion degradation 1-like [Danio rerio] >gi|49619115|gb|AAT68142.1| ubiquitin fusion degradation 1-like protein [Danio rerio] >gi|49902820|gb|AAH76020.1| Ubiquitin fusion degradation 1-like [Danio rerio] >gi|157423585|gb|AAI53587.1| Ubiquitin fus	1.91485	0.00292921
UF_Msa_AF_104666	CAG12998	4.32e-12	unnamed protein product [Tetraodon nigroviridis]	1.91839	0.00135367
UF_Msa_AF_108597	NP_956811	0	hypothetical protein LOC393489 [Danio rerio] >gi|33416395|gb|AAH55589.1| Zgc:66295 [Danio rerio] >gi|41389084|gb|AAH65896.1| Zgc:66295 [Danio rerio]	1.91957	0.00320294
UF_Msa_AF_109271	AAI33923	1.63e-11	Unknown (protein for IMAGE:8755373) [Danio rerio]	1.91985	0.00863446
[truncated: 441 more rows]
