# Supplementary material for: Gene Expression Networks Underlying Ovarian Development in Wild Largemouth Bass (Micropterus salmoides)
Source: PLoS One. 2013 Mar 20;8(3):e59093. doi: 10.1371/journal.pone.0059093 (PMC3604104; doi:10.1371/journal.pone.0059093)
Supplement: File S4 — (XLS) [file pone.0059093.s004.xls]

## Sheet: Gene Ontology
Gene ontology categories significantly over/under represented on the microarray. Provided are the stage transition, the gene ontology categories, the number of genes found in the list of un-regulated genes in a particular GO category (Class 0 Count), the number of genes found in the total list for a given GO category	(Class 0 Total), the total number of genes found in the list of regulated genes in a particular GO category (Class 1 Count), the total number of genes found in the list of regulated genes in a particular GO category (Class 1 Total), the raw_p, the adaptive false discovery rate p-value, the relative proportions of Class 0 and Class 1 and whether the process was over-represented or under represente…
Stage transition	_GO_Biological_Process Category	Class 0 Count	Class 0 Total	Class 1 Count	Class 1 Total	Raw_p	Adaptive False Discovery Rate p-value	Class 0 Proportion	Class 1 Proportion	over/under
PG to SG	GO:0006096; glycolysis	23	2587	1	882	0.015987	1	0.008891	0.001134	0
PG to SG	GO:0006811; ion transport	32	2587	3	882	0.01863	1	0.01237	0.003401	0
PG to SG	GO:0008380; RNA splicing	26	2587	18	882	0.022925	1	0.01005	0.020408	1
PG to SG	GO:0006821; chloride transport	12	2587	0	882	0.044906	1	0.004639	0	0
	_GO_Molecular_Function Category	Class 0 Count	Class 0 Total	Class 1 Count	Class 1 Total	Raw_p	Adaptive False Discovery Rate p-value	Class 0 Proportion	Class 1 Proportion	Class 0 Prop < Class 1 Prop
PG to SG	GO:0009003; signal peptidase activity	1	2764	5	950	0.005135	1	0.000362	0.005263	1
PG to SG	GO:0005198; structural molecule activity	43	2764	4	950	0.006219	1	0.015557	0.004211	0
PG to SG	GO:0003774; motor activity	6	2764	8	950	0.011766	1	0.002171	0.008421	1
PG to SG	GO:0005096; GTPase activator activity	4	2764	6	950	0.021925	1	0.001447	0.006316	1
PG to SG	GO:0008168; methyltransferase activity	38	2764	5	950	0.034579	1	0.013748	0.005263	0
PG to SG	GO:0005488; binding	114	2764	55	950	0.037809	1	0.041245	0.057895	1
PG to SG	GO:0003674; molecular_function	559	2764	223	950	0.037864	1	0.202243	0.234737	1
PG to SG	GO:0008270; zinc ion binding	238	2764	103	950	0.043443	1	0.086107	0.108421	1
	_GO_Cellular_Component Category	Class 0 Count	Class 0 Total	Class 1 Count	Class 1 Total	Raw_p	Adaptive False Discovery Rate p-value	Class 0 Proportion	Class 1 Proportion	Class 0 Prop < Class 1 Prop
PG to SG	GO:0005829; cytosol	59	2498	9	859	0.016698	0.999984	0.023619	0.010477	0
PG to SG	GO:0030117; membrane coat	8	2498	9	859	0.020742	0.999984	0.003203	0.010477	1
PG to SG	GO:0005743; mitochondrial inner membrane	38	2498	24	859	0.0263	0.999984	0.015212	0.027939	1
PG to SG	GO:0005576; extracellular region	84	2498	16	859	0.026616	0.999984	0.033627	0.018626	0
PG to SG	GO:0016459; myosin complex	3	2498	5	859	0.029947	0.999984	0.001201	0.005821	1
PG to SG	GO:0030131; clathrin adaptor complex	5	2498	6	859	0.038005	0.999984	0.002002	0.006985	1
PG to SG	GO:0005759; mitochondrial matrix	8	2498	8	859	0.039424	0.999984	0.003203	0.009313	1
PG to SG	GO:0005575; cellular_component	806	2498	310	859	0.043853	0.999984	0.322658	0.360885	1
	_GO_Biological_Process Category	Class 0 Count	Class 0 Total	Class 1 Count	Class 1 Total	Raw_p	Adaptive False Discovery Rate p-value	Class 0 Proportion	Class 1 Proportion	Class 0 Prop < Class 1 Prop
SG to OM	GO:0042157; lipoprotein metabolic process	3	2923	6	546	0.000812	0.888802	0.001026	0.010989	1
SG to OM	GO:0006810; transport	179	2923	53	546	0.003629	1	0.061238	0.09707	1
SG to OM	GO:0006118; electron transport	76	2923	25	546	0.017478	1	0.026001	0.045788	1
SG to OM	GO:0006821; chloride transport	7	2923	5	546	0.028764	1	0.002395	0.009158	1
SG to OM	GO:0006468; protein amino acid phosphorylation	90	2923	8	546	0.034618	1	0.03079	0.014652	0
SG to OM	GO:0006744; ubiquinone biosynthetic process	11	2923	6	546	0.038994	1	0.003763	0.010989	1
SG to OM	GO:0006725; aromatic compound metabolic process	5	2923	4	546	0.039597	1	0.001711	0.007326	1
SG to OM	GO:0006839; mitochondrial transport	5	2923	4	546	0.039597	1	0.001711	0.007326	1
SG to OM	GO:0015986; ATP synthesis coupled proton transport	21	2923	9	546	0.041775	1	0.007184	0.016484	1
	_GO_Molecular_Function Category	Class 0 Count	Class 0 Total	Class 1 Count	Class 1 Total	Raw_p	Adaptive False Discovery Rate p-value	Class 0 Proportion	Class 1 Proportion	Class 0 Prop < Class 1 Prop
SG to OM	GO:0005524; ATP binding	315	3142	35	572	0.003002	1	0.100255	0.061189	0
SG to OM	GO:0000166; nucleotide binding	330	3142	39	572	0.006108	1	0.105029	0.068182	0
SG to OM	GO:0005254; chloride channel activity	4	3142	5	572	0.006259	1	0.001273	0.008741	1
SG to OM	GO:0008289; lipid binding	27	3142	12	572	0.012879	1	0.008593	0.020979	1
SG to OM	GO:0046961; hydrogen ion transporting ATPase activity, rotational mechanism	14	3142	8	572	0.013044	1	0.004456	0.013986	1
SG to OM	GO:0016740; transferase activity	180	3142	19	572	0.019716	1	0.057288	0.033217	0
SG to OM	GO:0046933; hydrogen ion transporting ATP synthase activity, rotational mechanism	21	3142	10	572	0.019889	1	0.006684	0.017483	1
SG to OM	GO:0005216; ion channel activity	10	3142	6	572	0.02627	1	0.003183	0.01049	1
SG to OM	GO:0004672; protein kinase activity	70	3142	5	572	0.034445	1	0.022279	0.008741	0
SG to OM	GO:0003676; nucleic acid binding	226	3142	28	572	0.047285	1	0.071929	0.048951	0
	_GO_Cellular_Component Category	Class 0 Count	Class 0 Total	Class 1 Count	Class 1 Total	Raw_p	Adaptive False Discovery Rate p-value	Class 0 Proportion	Class 1 Proportion	Class 0 Prop < Class 1 Prop
SG to OM	GO:0005737; cytoplasm	387	2819	54	538	0.021352	1	0.137283	0.100372	0
SG to OM	GO:0005874; microtubule	36	2819	1	538	0.022212	1	0.01277	0.001859	0
SG to OM	GO:0005576; extracellular region	76	2819	24	538	0.036694	1	0.02696	0.04461	1
SG to OM	GO:0045211; postsynaptic membrane	5	2819	4	538	0.042024	1	0.001774	0.007435	1
	_GO_Biological_Process Category	Class 0 Count	Class 0 Total	Class 1 Count	Class 1 Total	Raw_p	Adaptive False Discovery Rate p-value	Class 0 Proportion	Class 1 Proportion	Class 0 Prop < Class 1 Prop
Om to OV	GO:0006869; lipid transport	11	3080	8	389	0.000575	0.628847	0.003571	0.020566	1
Om to OV	GO:0042157; lipoprotein metabolic process	4	3080	5	389	0.001484	0.789458	0.001299	0.012853	1
Om to OV	GO:0009968; negative regulation of signal transduction	36	3080	13	389	0.002165	0.789458	0.011688	0.033419	1
Om to OV	GO:0006821; chloride transport	7	3080	5	389	0.007005	1	0.002273	0.012853	1
Om to OV	GO:0006879; cellular iron ion homeostasis	32	3080	10	389	0.02176	1	0.01039	0.025707	1
Om to OV	GO:0007420; brain development	12	3080	5	389	0.034163	1	0.003896	0.012853	1
Om to OV	GO:0006118; electron transport	83	3080	18	389	0.037769	1	0.026948	0.046272	1
Om to OV	GO:0006826; iron ion transport	32	3080	9	389	0.041683	1	0.01039	0.023136	1
	_GO_Molecular_Function Category	Class 0 Count	Class 0 Total	Class 1 Count	Class 1 Total	Raw_p	Adaptive False Discovery Rate p-value	Class 0 Proportion	Class 1 Proportion	Class 0 Prop < Class 1 Prop
Om to OV	GO:0005319; lipid transporter activity	8	3301	6	413	0.002508	0.914618	0.002424	0.014528	1
Om to OV	GO:0005179; hormone activity	17	3301	8	413	0.004266	0.914618	0.00515	0.01937	1
Om to OV	GO:0005216; ion channel activity	10	3301	6	413	0.00551	0.914618	0.003029	0.014528	1
Om to OV	GO:0004867; serine-type endopeptidase inhibitor activity	15	3301	7	413	0.007696	1	0.004544	0.016949	1
Om to OV	GO:0005254; chloride channel activity	5	3301	4	413	0.012032	1	0.001515	0.009685	1
Om to OV	GO:0008289; lipid binding	30	3301	9	413	0.033991	1	0.009088	0.021792	1
Om to OV	GO:0003954; NADH dehydrogenase activity	8	3301	4	413	0.036084	1	0.002424	0.009685	1
Om to OV	GO:0005249; voltage-gated potassium channel activity	5	3301	3	413	0.049912	1	0.001515	0.007264	1
	_GO_Cellular_Component Category	Class 0 Count	Class 0 Total	Class 1 Count	Class 1 Total	Raw_p	Adaptive False Discovery Rate p-value	Class 0 Proportion	Class 1 Proportion	Class 0 Prop < Class 1 Prop
Om to OV	GO:0005576; extracellular region	78	2988	22	369	0.001031	0.330915	0.026104	0.059621	1
Om to OV	GO:0005786; signal recognition particle, endoplasmic reticulum targeting	37	2988	13	369	0.002193	0.352043	0.012383	0.03523	1
Om to OV	GO:0005624; membrane fraction	13	2988	5	369	0.039966	1	0.004351	0.01355	1
	_GO_Biological_Process Category	Class 0 Count	Class 0 Total	Class 1 Count	Class 1 Total	Raw_p	Adaptive False Discovery Rate p-value	Class 0 Proportion	Class 1 Proportion	Class 0 Prop < Class 1 Prop
OM to AT	GO:0007596; blood coagulation	10	2064	0	1405	0.00735	1	0.004845	0	0
OM to AT	GO:0006413; translational initiation	17	2064	2	1405	0.008193	1	0.008236	0.001423	0
OM to AT	GO:0016055; Wnt receptor signaling pathway	9	2064	0	1405	0.013408	1	0.00436	0	0
OM to AT	GO:0042157; lipoprotein metabolic process	9	2064	0	1405	0.013408	1	0.00436	0	0
OM to AT	GO:0042221; response to chemical stimulus	9	2064	0	1405	0.013408	1	0.00436	0	0
OM to AT	GO:0008283; cell proliferation	5	2064	12	1405	0.013505	1	0.002422	0.008541	1
OM to AT	GO:0045039; protein import into mitochondrial inner membrane	1	2064	6	1405	0.020071	1	0.000484	0.00427	1
OM to AT	GO:0008284; positive regulation of cell proliferation	14	2064	2	1405	0.021889	1	0.006783	0.001423	0
OM to AT	GO:0006869; lipid transport	16	2064	3	1405	0.033268	1	0.007752	0.002135	0
OM to AT	GO:0006839; mitochondrial transport	2	2064	7	1405	0.036076	1	0.000969	0.004982	1
OM to AT	GO:0006826; iron ion transport	31	2064	10	1405	0.037355	1	0.015019	0.007117	0
OM to AT	GO:0007219; Notch signaling pathway	1	2064	5	1405	0.043183	1	0.000484	0.003559	1
	_GO_Molecular_Function Category	Class 0 Count	Class 0 Total	Class 1 Count	Class 1 Total	Raw_p	Adaptive False Discovery Rate p-value	Class 0 Proportion	Class 1 Proportion	Class 0 Prop < Class 1 Prop
OM to AT	GO:0003743; translation initiation factor activity	28	2225	4	1489	0.000906	0.902754	0.012584	0.002686	0
OM to AT	GO:0043169; cation binding	15	2225	1	1489	0.004115	1	0.006742	0.000672	0
OM to AT	GO:0003774; motor activity	3	2225	11	1489	0.004685	1	0.001348	0.007388	1
OM to AT	GO:0004222; metalloendopeptidase activity	2	2225	9	1489	0.009501	1	0.000899	0.006044	1
OM to AT	GO:0005102; receptor binding	13	2225	1	1489	0.011796	1	0.005843	0.000672	0
OM to AT	GO:0005524; ATP binding	188	2225	162	1489	0.013742	1	0.084494	0.108798	1
OM to AT	GO:0004867; serine-type endopeptidase inhibitor activity	19	2225	3	1489	0.014335	1	0.008539	0.002015	0
OM to AT	GO:0003824; catalytic activity	99	2225	43	1489	0.014567	1	0.044494	0.028878	0
OM to AT	GO:0004129; cytochrome-c oxidase activity	1	2225	6	1489	0.018988	1	0.000449	0.00403	1
OM to AT	GO:0004252; serine-type endopeptidase activity	17	2225	3	1489	0.021928	1	0.00764	0.002015	0
OM to AT	GO:0051287; NAD binding	5	2225	11	1489	0.022464	1	0.002247	0.007388	1
OM to AT	GO:0004386; helicase activity	14	2225	21	1489	0.022887	1	0.006292	0.014103	1
OM to AT	GO:0005525; GTP binding	72	2225	30	1489	0.030958	1	0.03236	0.020148	0
OM to AT	GO:0020037; heme binding	30	2225	9	1489	0.03226	1	0.013483	0.006044	0
OM to AT	GO:0046872; metal ion binding	158	2225	135	1489	0.034565	1	0.071011	0.090665	1
OM to AT	GO:0019904; protein domain specific binding	2	2225	7	1489	0.035111	1	0.000899	0.004701	1
	_GO_Cellular_Component Category	Class 0 Count	Class 0 Total	Class 1 Count	Class 1 Total	Raw_p	Adaptive False Discovery Rate p-value	Class 0 Proportion	Class 1 Proportion	Class 0 Prop < Class 1 Prop
OM to AT	GO:0005576; extracellular region	77	2006	23	1351	0.000267	0.085695	0.038385	0.017024	0
OM to AT	GO:0016459; myosin complex	0	2006	8	1351	0.00068	0.109072	0	0.005922	1
OM to AT	GO:0005681; spliceosome	9	2006	17	1351	0.014263	1	0.004487	0.012583	1
OM to AT	GO:0016607; nuclear speck	3	2006	9	1351	0.017855	1	0.001496	0.006662	1
OM to AT	GO:0042719; mitochondrial intermembrane space protein transporter complex	1	2006	6	1351	0.019378	1	0.000499	0.004441	1

## Sheet: GSEA
Gene set enrichment analysis for ovarian stages. Provided is the name of the pathway (signalling or metabolic), the stage transition, the number of expanded entities in the pathway, the number of measured entities, the GSEA	enrichment score (ES), the normalized ES, the median change in the pathway and the p-value.
Name	Stage Transition	Expanded # of Entities	# of Measured Entities	Enrichment Score (ES)	Normalized ES	Median change	p-value
Phenylalanine and Tyrosine metabolism	PG to SG	135	11	-0.694541	-1.84483	-1.0226	0
Heme oxidation	PG to SG	79	7	0.839647	1.85531	1.4462	0
MPL -> SPI1 signaling	PG to SG	34	11	0.681189	1.72899	1.226	0
FibronectinR -> CTNNB signaling	PG to SG	38	10	0.727527	1.76445	1.7032	0
InsulinR -> CTNNB/FOXA/FOXO signaling	PG to SG	26	8	0.74591	1.67232	1.7032	0
T-cell receptor -> ATF/CREB signaling	PG to SG	189	16	0.634721	1.77515	1.2293	0
AGER -> NF-kB signaling	PG to SG	34	12	0.638539	1.67371	1.226	0.00406504
NK Cell Activation	PG to SG	523	74	0.383391	1.53955	1.1471	0.00414938
FibronectinR -> NF-kB signaling	PG to SG	58	14	0.648838	1.73423	1.2932	0.00442478
T-cell receptor -> NF-kB signaling	PG to SG	176	13	0.687816	1.82227	1.4163	0.00454545
IL12R -> NF-kB/NFATC signaling	PG to SG	34	9	0.672308	1.5263	1.261	0.00892857
Translation Control	PG to SG	984	213	-0.249566	-1.26017	-1.0216	0.0133333
EGFR/ERBB2 -> HIF1A signaling	PG to SG	66	13	0.625986	1.63835	1.2293	0.0135747
ICAM2 -> CTNNB/FOXO/STAT3 signaling	PG to SG	29	10	0.728617	1.77796	1.5612	0.0138249
IL7R -> FOXO/NF-kB signaling	PG to SG	36	10	0.67671	1.69266	1.4686	0.0141509
B-cell receptor -> NF-kB signaling	PG to SG	50	11	0.626772	1.54948	1.261	0.0166667
T-cell receptor -> NFATC signaling	PG to SG	172	10	0.669731	1.63809	1.4686	0.0184332
PTAFR -> NF-kB signaling	PG to SG	63	16	0.575161	1.59881	1.261	0.0212766
DopamineR2 -> NF-kB signaling	PG to SG	32	9	0.672308	1.60042	1.261	0.0219298
T-cell receptor -> AP-1 signaling	PG to SG	180	15	0.592536	1.6488	1.261	0.0231481
GDNF -> HSF1 signaling	PG to SG	64	16	0.575964	1.62345	1.226	0.025
Notch -> NF-kB signaling	PG to SG	33	10	0.658028	1.60893	1.261	0.028436
IL15R -> NF-kB/NFATC signaling	PG to SG	35	9	0.672308	1.58221	1.261	0.0297872
AdenosineR -> NF-kB signaling	PG to SG	49	10	0.623224	1.50102	1.261	0.0327103
Guanylate Cyclase Pathway	PG to SG	1219	198	0.284148	1.31449	1.0904	0.0363636
NTRK -> FOXO/MYCN signaling	PG to SG	31	8	0.658105	1.54635	1.261	0.0372093
CD19 -> NF-kB signaling	PG to SG	32	9	0.672308	1.59777	1.261	0.0412844
Focal Adhesion Regulation	PG to SG	308	45	0.393321	1.4084	1.1608	0.0458716
AngiopoietinR -> FOXO signaling	PG to SG	22	7	0.694397	1.53491	1.261	0.0495495
VEGFR -> CTNNB signaling	PG to SG	27	10	0.609338	1.48886	1.261	0.0497738
Name	Type	Expanded # of Entities	# of Measured Entities	Enrichment Score (ES)	Normalized ES	Median change	p-value
Atlas of Signaling	SG to OM	6022	1239	0.222726	1.21587	-1.009	0
Guanylate Cyclase Pathway	SG to OM	1219	198	0.370592	1.68571	1.0245	0
Actin Cytoskeleton Regulation	SG to OM	473	86	0.44019	1.79875	1.0604	0
Pterine biosynthesis	SG to OM	106	16	-0.644807	-1.83397	-1.1294	0.00456621
IGF1R -> MEF/MYOD/MYOG signaling	SG to OM	58	13	-0.630834	-1.64297	-1.1713	0.01
EphrinR -> actin signaling	SG to OM	216	42	0.462101	1.6276	1.1091	0.0105263
Heme oxidation	SG to OM	79	7	0.758416	1.7283	1.0582	0.010989
Axon Guidance	SG to OM	1049	194	0.280175	1.32361	-1.0035	0.0176471
VasopressinR1 -> MEF/MYOD/NFATC/MYOG signaling	SG to OM	119	23	-0.488845	-1.4918	1.0206	0.0180995
EGFR/ERBB3 -> MEF/MYOD/NFATC/MYOG signaling	SG to OM	124	21	-0.555395	-1.58827	-1.008	0.0193237
Notch -> RBPJ/HES/HEY signaling	SG to OM	27	5	-0.797608	-1.57633	-1.3434	0.0252525
ROS metabolism	SG to OM	74	14	-0.602804	-1.6098	-1.1983	0.0291262
ActivinR -> SMAD2/3 signaling	SG to OM	23	5	-0.766858	-1.56756	-1.0401	0.0294118
TGFBR -> CREB/ELK-SRF signaling	SG to OM	18	5	0.766802	1.51451	1.0215	0.030303
VasopressinR2 -> MEF/MYOD/NFATC/MYOG signaling	SG to OM	117	22	-0.541587	-1.64776	1.0206	0.0321101
Cell Cycle Regulation	SG to OM	2164	639	0.224361	1.16948	-1.013	0.0424242
Ser/Gly/Thr/Cys metabolism	SG to OM	183	26	-0.436386	-1.42353	-1.0194	0.0466321
Name	Type	Expanded # of Entities	# of Measured Entities	Enrichment Score (ES)	Normalized ES	Median change	p-value
Arachidonic acid metabolism	OM to OV	272	16	0.629933	1.78683	1.1243	0
Tight Junction Regulation	OM to OV	69	12	0.679774	1.83127	1.0266	0
ICAM2 -> CTNNB/FOXO/STAT3 signaling	OM to OV	29	10	-0.769798	-1.92269	-1.5296	0
InsulinR -> CTNNB/FOXA/FOXO signaling	OM to OV	26	8	-0.746244	-1.76073	-1.4956	0
T-cell receptor -> NFATC signaling	OM to OV	172	10	-0.767246	-1.87574	-1.5296	0
TLR1/2/6 -> NF-kB signaling	OM to OV	39	12	-0.643007	-1.65541	-1.3899	0
T-cell receptor -> ATF/CREB signaling	OM to OV	189	16	-0.621656	-1.80971	-1.4018	0.00440529
FibronectinR -> CTNNB signaling	OM to OV	38	10	-0.695507	-1.79179	-1.4956	0.00456621
T-cell receptor -> NF-kB signaling	OM to OV	176	13	-0.649471	-1.7194	-1.4735	0.00473934
Sphingolipid metabolism	OM to OV	164	27	-0.504507	-1.63072	-1.3988	0.00485437
AngiopoietinR -> FOXO signaling	OM to OV	22	7	-0.733632	-1.62119	-1.5296	0.00869565
T-cell receptor -> CREBBP signaling	OM to OV	176	11	-0.688203	-1.74395	-1.5405	0.00877193
Atlas of Signaling	OM to OV	6022	1239	0.219549	1.21191	-1.1173	0.00930233
B-cell receptor -> NFATC signaling	OM to OV	36	7	-0.723689	-1.61671	-1.5202	0.0135747
Translation Control	OM to OV	984	213	0.315201	1.47328	-1.0197	0.0157895
TNFRSF5/13B -> NFATC1 signaling	OM to OV	27	8	-0.694082	-1.61105	-1.4735	0.0186916
IL7R -> FOXO/NF-kB signaling	OM to OV	36	10	-0.643231	-1.5487	-1.4735	0.0226244
ErythropoietinR -> NF-kB signaling	OM to OV	48	10	-0.639373	-1.5512	-1.3675	0.0232558
NK Cell Activation	OM to OV	523	74	-0.36339	-1.45771	-1.2362	0.0280374
CD19 -> NF-kB signaling	OM to OV	32	9	-0.633989	-1.52427	-1.4735	0.0304348
FibronectinR -> NF-kB signaling	OM to OV	58	14	-0.590924	-1.5695	-1.3574	0.03125
Notch -> NF-kB signaling	OM to OV	33	10	-0.63346	-1.52966	-1.2982	0.0319635
IL15R -> NF-kB/NFATC signaling	OM to OV	35	9	-0.633989	-1.51614	-1.4735	0.0357143
ThrombinR -> NF-kB signaling	OM to OV	32	11	-0.626736	-1.55038	-1.4735	0.0358744
IL12R -> NF-kB/NFATC signaling	OM to OV	34	9	-0.633989	-1.52093	-1.4735	0.0368664
AdrenergicRb -> STAT3 signaling	OM to OV	75	13	-0.570699	-1.51392	-1.3675	0.0416667
Glut/Gln/Pro metabolsm	OM to OV	97	14	0.578679	1.54233	-1.0672	0.0441989
DopamineR2 -> NF-kB signaling	OM to OV	32	9	-0.633989	-1.50003	-1.4735	0.0462963
Name	Type	Expanded # of Entities	# of Measured Entities	Enrichment Score (ES)	Normalized ES	Median change	p-value
ROS metabolism	OM to AT	74	14	0.629179	1.88034	1.6801	0
Respiratory chain and oxidative phosphorylation	OM to AT	118	42	0.359378	1.51591	1.4859	0
Gap Junction Regulation	OM to AT	639	57	-0.606553	-1.94596	-2.074	0
T Cell Activation	OM to AT	1100	185	-0.416556	-1.53299	-1.1964	0
Guanylate Cyclase Pathway	OM to AT	1219	198	-0.481105	-1.76349	-1.3266	0
Actin Cytoskeleton Regulation	OM to AT	473	86	-0.524689	-1.8304	-1.454	0
Insulin Action	OM to AT	905	315	0.1895	1.18543	1.1204	0
Translation Control	OM to AT	984	213	0.224927	1.28816	1.2072	0
Skeletal Myogenesis Control	OM to AT	569	69	-0.549749	-1.82543	-1.5649	0
Atlas of Signaling	OM to AT	6022	1239	-0.316941	-1.20839	-1.0844	0.0025
T-cell receptor -> AP-1 signaling	OM to AT	180	15	-0.655865	-1.64041	-1.5763	0.00357143
ICAM2 -> CTNNB/FOXO/STAT3 signaling	OM to AT	29	10	-0.750657	-1.67729	-2.9299	0.00362319
T-cell receptor -> ATF/CREB signaling	OM to AT	189	16	-0.626611	-1.54334	-1.4087	0.003663
NCAM1 -> CREB/ELK-SRF/MYC signaling	OM to AT	27	6	-0.79849	-1.65193	-1.03	0.00414938
Gonadotrope Cell Activation	OM to AT	698	102	-0.423921	-1.49021	-1.3236	0.00526316
EphrinR -> actin signaling	OM to AT	216	42	-0.517018	-1.60383	-1.2174	0.00581395
Focal Adhesion Regulation	OM to AT	308	45	-0.490892	-1.58697	-1.3428	0.00591716
UrokinaseR -> ELK-SRF signaling	OM to AT	58	13	-0.651835	-1.57424	-1.4735	0.00682594
ERBB2/3 -> EP300/ETS/ETV/SP1 signaling	OM to AT	63	13	-0.66371	-1.61596	-1.4735	0.0104167
T-cell receptor -> NFATC signaling	OM to AT	172	10	-0.729375	-1.63489	-1.4735	0.0105263
VEGFR -> CTNNB signaling	OM to AT	27	10	-0.701059	-1.57581	-2.3048	0.0109091
PTPRC -> BCL6 signaling	OM to AT	27	6	-0.821138	-1.6608	-2.3198	0.0118577
TGFBR -> ATF/GADD/MAX/TP53 signaling	OM to AT	17	6	-0.800423	-1.5943	-1.4087	0.0122449
TGFBR -> CREB/ELK-SRF signaling	OM to AT	18	5	-0.845485	-1.60822	-1.0298	0.0128755
VEGFR -> NFATC signaling	OM to AT	37	8	-0.720728	-1.56236	-2.3048	0.0140845
Adherens Junction Regulation	OM to AT	692	51	-0.485994	-1.55935	-1.5172	0.0141643
Axon Guidance	OM to AT	1049	194	-0.366331	-1.333	-1.0655	0.0151515
PECAM -> SP1 signaling	OM to AT	22	6	-0.819578	-1.58942	-2.3198	0.015625
VEGFR -> ATF/CREB/ELK-SRF signaling	OM to AT	62	14	-0.64417	-1.62283	-1.03	0.0170068
EGFR/ERBB2 -> HIF1A signaling	OM to AT	66	13	-0.647778	-1.56161	-1.4735	0.0179211
PTAFR -> NF-kB signaling	OM to AT	63	16	-0.6298	-1.59816	-1.4735	0.0181159
Mannose metabolism	OM to AT	73	18	0.518551	1.70151	1.3713	0.0192308
SerotoninR1 -> FOS signaling	OM to AT	109	19	-0.578882	-1.54325	-1.3428	0.0196078
FSHR -> FOXO1A signaling	OM to AT	54	14	-0.637048	-1.62186	-1.4735	0.0210526
CholinergicRm -> CREB/ELK-SRF signaling	OM to AT	107	18	-0.599063	-1.59871	-1.3428	0.0230263
Notch -> RBPJ/HES/HEY signaling	OM to AT	27	5	-0.79982	-1.50784	-3.1897	0.0244898
T-cell receptor -> CREBBP signaling	OM to AT	176	11	-0.662476	-1.5032	-2.1636	0.0250896
GFR -> NCOR2 signaling	OM to AT	130	18	-0.616253	-1.62071	-1.4735	0.0264026
TGFBR -> MEF/MYOD/MYOG signaling	OM to AT	27	8	-0.716382	-1.57217	-1.9885	0.0274914
GRM1/5 -> CREB signaling	OM to AT	110	13	-0.66636	-1.59395	-2.074	0.0275862
AdrenergicRb -> STAT3 signaling	OM to AT	75	13	-0.611972	-1.49365	-1.4735	0.0284698
T-cell receptor -> NF-kB signaling	OM to AT	176	13	-0.62144	-1.52655	-1.5311	0.0289389
FibronectinR -> CTNNB signaling	OM to AT	38	10	-0.671969	-1.5263	-1.8903	0.0320285
VasopressinR1 -> MEF/MYOD/NFATC/MYOG signaling	OM to AT	119	23	-0.536876	-1.50351	-1.4465	0.0324675
EGFR -> SMAD1 signaling	OM to AT	44	6	-0.730279	-1.50028	-1.03	0.0351563
Mast Cell Activation	OM to AT	529	83	-0.4189	-1.41837	-1.3001	0.0391645
Notch -> TCF3 signaling	OM to AT	28	10	-0.656803	-1.50728	1.1155	0.0404412
Heme oxidation	OM to AT	79	7	-0.708677	-1.46544	-1.0256	0.0411985
ICAM1 -> AP-1/CREB/ELK-SRF signaling	OM to AT	48	11	-0.632079	-1.49539	-1.03	0.0425532
Notch Pathway	OM to AT	1486	324	-0.323366	-1.21241	-1.0826	0.0426065
FSHR -> CREB/ELK-SRF/GATA4 signaling	OM to AT	81	12	-0.623174	-1.52566	-1.03	0.0460993
GNRHR -> ELK-SRF signaling	OM to AT	77	13	-0.608078	-1.49925	-2.0558	0.0472973
SELE -> ELK-SRF signaling	OM to AT	38	6	-0.730279	-1.48347	-1.03	0.0478088
GFR -> AP-1/CREB/CREBBP/ELK-SRF/MYC signaling	OM to AT	156	26	-0.520388	-1.49577	-1.454	0.0496689
NK Cell Activation	OM to AT	523	74	-0.412007	-1.3891	-1.3006	0.05

## Sheet: SNEA
Sub-network enrichment analysis for ovarian stages. Provided is the network seed, the stage transition, the total # of neighbours present in the network, the total number of genes measured in the network, the median fold change of the network and the p-value.
Name	Stage Transition	Total # of Neighbors	# of Measured Neighbors	Median change	p-value
Expression Targets of ASCL1	PG to SG	36	6	-2.0411	0.00473933
Expression Targets of NEUROD1	PG to SG	34	5	-1.669	0.0463382
Expression Targets of LHX3	PG to SG	10	5	-1.6362	0.0372914
Expression Targets of GDF9	PG to SG	17	6	-1.598	0.00945788
Expression Targets of DCN	PG to SG	20	5	-1.598	0.0218319
Expression Targets of REST	PG to SG	42	7	-1.5413	0.0382355
Expression Targets of vitronectin receptor (integrin)	PG to SG	21	5	-1.5407	0.0162321
Expression Targets of TRH	PG to SG	25	8	-1.5407	0.0295932
Expression Targets of RETN	PG to SG	30	6	-1.5407	0.0305701
Expression Targets of CRH	PG to SG	54	10	-1.5407	0.0358777
Expression Targets of phospholipase A2	PG to SG	35	5	-1.4681	0.025885
Expression Targets of activin	PG to SG	89	20	-1.409	0.0177288
Expression Targets of NCOA2	PG to SG	38	5	-1.409	0.0239649
Expression Targets of ADCY	PG to SG	57	10	-1.409	0.0357828
Expression Targets of NRG1	PG to SG	87	23	-1.3567	0.0191575
Expression Targets of CEBPD	PG to SG	53	7	-1.3294	0.0145116
Expression Targets of basic-helix-loop-helix protein	PG to SG	71	14	-1.2283	0.00207241
Expression Targets of GATA2	PG to SG	56	13	-1.1451	0.0413605
Expression Targets of SST	PG to SG	36	10	1.1022	0.0295979
Expression Targets of Rho	PG to SG	34	7	1.136	0.0181057
Expression Targets of Luteinizing hormone	PG to SG	51	12	1.1479	0.0129723
Expression Targets of GNRH1	PG to SG	109	27	1.1479	0.0312405
Expression Targets of ATF2	PG to SG	78	16	1.1686	0.044983
Expression Targets of CTNNB1	PG to SG	192	30	1.1818	0.0492262
Expression Targets of ELA2	PG to SG	36	5	1.2521	0.0392365
Expression Targets of RXRA	PG to SG	115	27	1.2522	0.016404
Expression Targets of PTH	PG to SG	107	16	1.304	0.0382591
Expression Targets of KNG1	PG to SG	51	12	1.4052	0.00187222
Expression Targets of NCOR1	PG to SG	43	10	1.4052	0.00974878
Expression Targets of NFIC	PG to SG	56	14	1.4052	0.025059
Expression Targets of NCOR2	PG to SG	39	6	1.6322	0.0177288
Expression Targets of IRS1	PG to SG	23	5	1.6322	0.0256568
Expression Targets of KLF15	PG to SG	14	5	1.6322	0.0437362
Expression Targets of GATA3	PG to SG	61	8	1.6509	0.00092517
Expression Targets of ICAM1	PG to SG	38	6	1.8602	0.0348719
Expression Targets of ERK1/3	SG to OM	14	5	-2.0499	0.00515875
Expression Targets of Luteinizing hormone	SG to OM	51	12	-1.5703	0.00227067
Expression Targets of TFAP2A	SG to OM	90	16	-1.453	0.0130615
Expression Targets of PROP1	SG to OM	12	5	-1.3531	0.0341291
Expression Targets of RBPJ	SG to OM	43	7	-1.3466	0.0297418
Expression Targets of NCOA2	SG to OM	38	5	-1.3174	0.033663
Expression Targets of DNMT1	SG to OM	43	9	-1.2748	0.0375503
Expression Targets of USF2	SG to OM	65	15	-1.237	0.0487744
Expression Targets of ELA2	SG to OM	36	5	-1.1702	0.041143
Expression Targets of activin	SG to OM	89	20	-1.1654	0.00499713
Expression Targets of MAPK3	SG to OM	222	46	1.1242	0.0427921
Expression Targets of GATA3	SG to OM	61	8	1.1613	0.0344182
Expression Targets of RXRA	SG to OM	115	27	1.1882	0.00915772
Expression Targets of KNG1	SG to OM	51	12	1.2427	0.0242301
Expression Targets of FN1	SG to OM	83	11	1.2788	0.0327584
Expression Targets of NFIC	SG to OM	56	14	1.2853	0.00370219
Expression Targets of HNRNPA1	SG to OM	14	6	1.3126	0.0461933
Expression Targets of NCOR1	SG to OM	43	10	1.4129	0.000885146
Expression Targets of collagen type I	SG to OM	43	8	1.4534	0.0289762
Expression Targets of CTLA4	SG to OM	45	7	1.4557	0.0459083
Expression Targets of ACE	SG to OM	35	7	1.4557	0.0463587
Expression Targets of XBP1	SG to OM	14	6	1.4574	0.0329399
Expression Targets of nuclear hormone receptor	SG to OM	31	6	1.5001	0.0341079
Expression Targets of IL8	SG to OM	76	8	2.0534	0.0329656
Expression Targets of ICAM1	SG to OM	38	6	2.2832	0.018259
Expression Targets of CD4	OM to OV	164	9	-1.7011	0.0445494
Expression Targets of NR1H4	OM to OV	100	21	1.2117	0.0304344
Expression Targets of ID1	OM to OV	21	7	1.2214	0.0327257
Expression Targets of LEP	OM to OV	243	39	1.2369	0.0390154
Expression Targets of calcium channel	OM to OV	41	13	1.3764	0.00782305
Expression Targets of CXCL12	OM to OV	66	9	1.4033	0.0225043
Expression Targets of NR5A1	OM to OV	53	17	1.4505	0.0327253
Expression Targets of Estrogen-like	OM to OV	33	7	1.5779	0.0187232
Expression Targets of ADCYAP1	OM to OV	100	26	1.5779	0.0250731
Expression Targets of retinoic acid receptor	OM to OV	52	11	1.7193	0.00819279
Expression Targets of FOXA2	OM to OV	71	15	1.7193	0.0336493
Expression Targets of MSTN	OM to OV	28	8	1.73	0.0138912
Expression Targets of Rho	OM to OV	34	7	1.73	0.0258674
Expression Targets of IRS1	OM to OV	23	5	1.73	0.0308805
Expression Targets of GHRL	OM to OV	55	11	1.7435	0.0117716
Expression Targets of NR5A2	OM to OV	49	10	1.7981	0.0200845
Expression Targets of CEBPD	OM to OV	53	7	1.8955	0.0176368
Expression Targets of IAPP	OM to OV	13	7	1.9031	0.0294189
Expression Targets of basic-helix-loop-helix protein	OM to OV	71	14	1.9451	0.000764517
Expression Targets of GABAA receptor	OM to OV	11	5	1.9451	0.020987
Expression Targets of activin	OM to OV	89	20	1.9547	0.00593836
Expression Targets of CAMK	OM to OV	53	13	1.9547	0.00924011
Expression Targets of vitronectin receptor (integrin)	OM to OV	21	5	1.9664	0.0234441
Expression Targets of CRH	OM to OV	54	10	2.0997	0.00510103
Expression Targets of NGF family	OM to OV	40	10	2.0997	0.00734565
Expression Targets of BMP7	OM to OV	82	14	2.0997	0.00859825
Expression Targets of GHRH	OM to OV	21	6	2.0997	0.0148279
Expression Targets of NTRK1	OM to OV	33	7	2.0997	0.0207922
Expression Targets of IKBKB	OM to OV	30	5	2.0997	0.0255619
Expression Targets of GDF9	OM to OV	17	6	2.1593	0.00802087
Expression Targets of TRH	OM to OV	25	8	2.1593	0.0317844
Expression Targets of NEUROD1	OM to OV	34	5	2.2905	0.0262356
Expression Targets of ADCY	OM to OV	57	10	2.4376	0.00133074
Expression Targets of Luteinizing hormone	OM to OV	51	12	2.4376	0.00154423
Expression Targets of GATA3	OM to OV	61	8	2.5908	0.0119098
Expression Targets of nuclear hormone receptor	OM to OV	31	6	2.8868	0.0181385
Expression Targets of ZEB1	OM to AT	22	5	-6.7631	0.0226993
Expression Targets of ICAM1	OM to AT	38	6	-6.7631	0.0288689
Expression Targets of NCOR1	OM to AT	43	10	-6.0228	0.00374795
Expression Targets of CAST	OM to AT	19	7	-3.7136	0.0136325
Expression Targets of CALR	OM to AT	31	6	-3.5407	0.0303556
Expression Targets of FLI1	OM to AT	34	7	-3.3464	0.00814757
Expression Targets of FLT1	OM to AT	31	6	-3.1897	0.0118444
Expression Targets of PIN1	OM to AT	21	7	-3.1897	0.0258184
Expression Targets of allergen	OM to AT	109	9	-2.8774	0.0292709
Expression Targets of IKZF1	OM to AT	38	5	-2.8774	0.0376628
Expression Targets of PTPN6	OM to AT	25	7	-2.7418	0.0449909
Expression Targets of ATF3	OM to AT	41	8	-2.7009	0.0143137
Expression Targets of ONECUT1	OM to AT	29	5	-2.7009	0.0414394
Expression Targets of CD4	OM to AT	164	9	-2.6629	0.0398803
Expression Targets of IL8	OM to AT	76	8	-2.41	0.0220717
Expression Targets of SOCS1	OM to AT	41	8	-2.3998	0.00572786
Expression Targets of STAT5B	OM to AT	49	10	-2.3998	0.00697445
Expression Targets of FN1	OM to AT	83	11	-2.3998	0.0165644
Expression Targets of IL6ST	OM to AT	38	6	-2.3998	0.0244326
Expression Targets of HTATIP2	OM to AT	13	5	-2.3998	0.0434737
Expression Targets of INHBA	OM to AT	109	27	-2.3637	0.00304242
Expression Targets of FST	OM to AT	21	7	-2.3637	0.0224195
Expression Targets of TLR4	OM to AT	114	12	-2.3098	0.0408105
Expression Targets of NOG	OM to AT	61	6	-2.3048	0.0280316
Expression Targets of endothelin	OM to AT	45	8	-2.3048	0.0368364
Expression Targets of RXRA	OM to AT	115	27	-2.2445	0.0210817
Expression Targets of GATA3	OM to AT	61	8	-2.0422	0.0429227
Expression Targets of NR2F2	OM to AT	43	11	-2.0316	0.0379228
Expression Targets of KNG1	OM to AT	51	12	-1.5763	0.016226
Expression Targets of gonadotropin	OM to AT	157	34	-1.5542	0.00852502
Expression Targets of FOXA2	OM to AT	71	15	1.4683	0.0453759
Expression Targets of ELA2	OM to AT	36	5	2.7587	0.00151846
